# Supplementary material for: Characterization of SARS-CoV-2 intrahost genetic evolution in vaccinated and non-vaccinated patients from the Kenyan population
Source: J Virol. 2025 May 6;99(6):e00482-25. doi: 10.1128/jvi.00482-25 (PMC12172480; doi:10.1128/jvi.00482-25)
Supplement: Table S3 — Results of the hypergeometric test. [file jvi.00482-25-s0004.xlsx]

## Sheet: mutation induced protein stabil
Index	Mutation ID	Protein mutation-1 letter	Mutaion type	Protein name	Protein position of mutation	Ref seq	Mut seq	¦¤ddg	Condition Ph	Condition temperature	Condition type	Protein stability
1	V113	E2K	missense_variant	ORF1ab_pp1a	2	E	K	-0.42	7	25	Environment	Decrease
2	V113	E2K	missense_variant	ORF1ab_pp1a	2	E	K	-0.33	7.4	37	Internal	Decrease
3	V3518	F2L	missense_variant	S	2	F	L	-2.88	7	25	Environment	Decrease
4	V3518	F2L	missense_variant	S	2	F	L	-2.75	7.4	37	Internal	Decrease
5	V4303	D2N	missense_variant	ORF3a	2	D	N	-0.84	7	25	Environment	Decrease
6	V4303	D2N	missense_variant	ORF3a	2	D	N	-0.64	7.4	37	Internal	Decrease
7	V4715	A2T	missense_variant	M	2	A	T	-0.77	7	25	Environment	Decrease
8	V4715	A2T	missense_variant	M	2	A	T	-0.74	7.4	37	Internal	Decrease
9	V4716	A2S	missense_variant	M	2	A	S	-0.46	7	25	Environment	Decrease
10	V4716	A2S	missense_variant	M	2	A	S	-0.45	7.4	37	Internal	Decrease
11	V4717	A2V	missense_variant	M	2	A	V	-0.39	7	25	Environment	Decrease
12	V4717	A2V	missense_variant	M	2	A	V	-0.29	7.4	37	Internal	Decrease
13	V4797	F2S	missense_variant	ORF6	2	F	S	-2.64	7	25	Environment	Decrease
14	V4797	F2S	missense_variant	ORF6	2	F	S	-2.49	7.4	37	Internal	Decrease
15	V4847	K2E	missense_variant	ORF7a	2	K	E	-0.66	7	25	Environment	Decrease
16	V4847	K2E	missense_variant	ORF7a	2	K	E	-0.65	7.4	37	Internal	Decrease
17	V5007	I2N	missense_variant	ORF7b	2	I	N	-1.07	7	25	Environment	Decrease
18	V5007	I2N	missense_variant	ORF7b	2	I	N	-1.1	7.4	37	Internal	Decrease
19	V5008	I2T	missense_variant	ORF7b	2	I	T	-3.07	7	25	Environment	Decrease
20	V5008	I2T	missense_variant	ORF7b	2	I	T	-3.08	7.4	37	Internal	Decrease
21	V5063	K2T	missense_variant	ORF8	2	K	T	-0.61	7	25	Environment	Decrease
22	V5063	K2T	missense_variant	ORF8	2	K	T	-0.57	7.4	37	Internal	Decrease
23	V5245	S2P	missense_variant	N	2	S	P	-1	7	25	Environment	Decrease
24	V5245	S2P	missense_variant	N	2	S	P	-0.91	7.4	37	Internal	Decrease
25	V5246	S2Y	missense_variant	N	2	S	Y	0.49	7	25	Environment	Increase
26	V5246	S2Y	missense_variant	N	2	S	Y	0.52	7.4	37	Internal	Increase
27	V5247	S2F	missense_variant	N	2	S	F	1.56	7	25	Environment	Increase
28	V5247	S2F	missense_variant	N	2	S	F	1.64	7.4	37	Internal	Increase
29	V3519	V3G	missense_variant	S	3	V	G	-5.59	7	25	Environment	Decrease
30	V3519	V3G	missense_variant	S	3	V	G	-5.74	7.4	37	Internal	Decrease
31	V4718	D3N	missense_variant	M	3	D	N	-0.64	7	25	Environment	Decrease
32	V4718	D3N	missense_variant	M	3	D	N	-0.38	7.4	37	Internal	Decrease
33	V4719	D3Y	missense_variant	M	3	D	Y	0.48	7	25	Environment	Increase
34	V4719	D3Y	missense_variant	M	3	D	Y	0.64	7.4	37	Internal	Increase
35	V4720	D3G	missense_variant	M	3	D	G	-0.49	7	25	Environment	Decrease
36	V4720	D3G	missense_variant	M	3	D	G	-0.22	7.4	37	Internal	Decrease
37	V4798	H3Y	missense_variant	ORF6	3	H	Y	1.73	7	25	Environment	Increase
38	V4798	H3Y	missense_variant	ORF6	3	H	Y	1.66	7.4	37	Internal	Increase
39	V4848	I3V	missense_variant	ORF7a	3	I	V	0.37	7	25	Environment	Increase
40	V4848	I3V	missense_variant	ORF7a	3	I	V	0.49	7.4	37	Internal	Increase
41	V4849	I3T	missense_variant	ORF7a	3	I	T	-1.36	7	25	Environment	Decrease
42	V4849	I3T	missense_variant	ORF7a	3	I	T	-1.36	7.4	37	Internal	Decrease
43	V5009	E3K	missense_variant	ORF7b	3	E	K	-0.02	7	25	Environment	Decrease
44	V5009	E3K	missense_variant	ORF7b	3	E	K	0.04	7.4	37	Internal	Increase
45	V5010	E3Q	missense_variant	ORF7b	3	E	Q	0.12	7	25	Environment	Increase
46	V5010	E3Q	missense_variant	ORF7b	3	E	Q	0.14	7.4	37	Internal	Increase
47	V5012	E3G	missense_variant	ORF7b	3	E	G	-0.01	7	25	Environment	Decrease
48	V5012	E3G	missense_variant	ORF7b	3	E	G	0.1	7.4	37	Internal	Increase
49	V5064	F3L	missense_variant	ORF8	3	F	L	-2.44	7	25	Environment	Decrease
50	V5064	F3L	missense_variant	ORF8	3	F	L	-2.23	7.4	37	Internal	Decrease
51	V5065	F3Y	missense_variant	ORF8	3	F	Y	-1.23	7	25	Environment	Decrease
52	V5065	F3Y	missense_variant	ORF8	3	F	Y	-1.18	7.4	37	Internal	Decrease
53	V5066	F3C	missense_variant	ORF8	3	F	C	-2.41	7	25	Environment	Decrease
54	V5066	F3C	missense_variant	ORF8	3	F	C	-2.22	7.4	37	Internal	Decrease
55	V5248	D3H	missense_variant	N	3	D	H	0.34	7	25	Environment	Increase
56	V5248	D3H	missense_variant	N	3	D	H	0.64	7.4	37	Internal	Increase
57	V5249	D3Y	missense_variant	N	3	D	Y	0.22	7	25	Environment	Increase
58	V5249	D3Y	missense_variant	N	3	D	Y	0.4	7.4	37	Internal	Increase
59	V5250	D3V	missense_variant	N	3	D	V	-0.22	7	25	Environment	Decrease
60	V5250	D3V	missense_variant	N	3	D	V	0.05	7.4	37	Internal	Increase
61	V5251	D3E	missense_variant	N	3	D	E	-0.02	7	25	Environment	Decrease
62	V5251	D3E	missense_variant	N	3	D	E	0.16	7.4	37	Internal	Increase
63	V5682	Y3C	missense_variant	ORF10	3	Y	C	0.66	7	25	Environment	Increase
64	V5682	Y3C	missense_variant	ORF10	3	Y	C	0.83	7.4	37	Internal	Increase
65	V114	L4F	missense_variant	ORF1ab_pp1a	4	L	F	1.02	7	25	Environment	Increase
66	V114	L4F	missense_variant	ORF1ab_pp1a	4	L	F	1.02	7.4	37	Internal	Increase
67	V4721	S4F	missense_variant	M	4	S	F	0.84	7	25	Environment	Increase
68	V4721	S4F	missense_variant	M	4	S	F	0.87	7.4	37	Internal	Increase
69	V5013	L4F	missense_variant	ORF7b	4	L	F	0.22	7	25	Environment	Increase
70	V5013	L4F	missense_variant	ORF7b	4	L	F	0.19	7.4	37	Internal	Increase
71	V5067	L4F	missense_variant	ORF8	4	L	F	-0.27	7	25	Environment	Decrease
72	V5067	L4F	missense_variant	ORF8	4	L	F	-0.31	7.4	37	Internal	Decrease
73	V5683	I4L	missense_variant	ORF10	4	I	L	0.52	7	25	Environment	Increase
74	V5683	I4L	missense_variant	ORF10	4	I	L	0.52	7.4	37	Internal	Increase
75	V5684	I4V	missense_variant	ORF10	4	I	V	-0.63	7	25	Environment	Decrease
76	V5684	I4V	missense_variant	ORF10	4	I	V	-0.55	7.4	37	Internal	Decrease
77	V5685	I4T	missense_variant	ORF10	4	I	T	-2.89	7	25	Environment	Decrease
78	V5685	I4T	missense_variant	ORF10	4	I	T	-2.92	7.4	37	Internal	Decrease
79	V115	V5I	missense_variant	ORF1ab_pp1a	5	V	I	-0.28	7	25	Environment	Decrease
80	V115	V5I	missense_variant	ORF1ab_pp1a	5	V	I	-0.13	7.4	37	Internal	Decrease
81	V3520	L5F	missense_variant	S	5	L	F	-0.1	7	25	Environment	Decrease
82	V3520	L5F	missense_variant	S	5	L	F	-0.14	7.4	37	Internal	Decrease
83	V4304	M5T	missense_variant	ORF3a	5	M	T	-1.04	7	25	Environment	Decrease
84	V4304	M5T	missense_variant	ORF3a	5	M	T	-1.05	7.4	37	Internal	Decrease
85	V4305	M5I	missense_variant	ORF3a	5	M	I	-1.17	7	25	Environment	Decrease
86	V4305	M5I	missense_variant	ORF3a	5	M	I	-1.15	7.4	37	Internal	Decrease
87	V4799	V5I	missense_variant	ORF6	5	V	I	-0.35	7	25	Environment	Decrease
88	V4799	V5I	missense_variant	ORF6	5	V	I	-0.23	7.4	37	Internal	Decrease
89	V4800	V5F	missense_variant	ORF6	5	V	F	-1.64	7	25	Environment	Decrease
90	V4800	V5F	missense_variant	ORF6	5	V	F	-1.71	7.4	37	Internal	Decrease
91	V4850	L5I	missense_variant	ORF7a	5	L	I	-0.4	7	25	Environment	Decrease
92	V4850	L5I	missense_variant	ORF7a	5	L	I	-0.38	7.4	37	Internal	Decrease
93	V4851	L5F	missense_variant	ORF7a	5	L	F	-0.63	7	25	Environment	Decrease
94	V4851	L5F	missense_variant	ORF7a	5	L	F	-0.66	7.4	37	Internal	Decrease
95	V5014	S5L	missense_variant	ORF7b	5	S	L	-1.13	7	25	Environment	Decrease
96	V5014	S5L	missense_variant	ORF7b	5	S	L	-1.07	7.4	37	Internal	Decrease
97	V5068	V5I	missense_variant	ORF8	5	V	I	-1.19	7	25	Environment	Decrease
98	V5068	V5I	missense_variant	ORF8	5	V	I	-1.07	7.4	37	Internal	Decrease
99	V5252	G5E	missense_variant	N	5	G	E	0.4	7	25	Environment	Increase
100	V5252	G5E	missense_variant	N	5	G	E	0.45	7.4	37	Internal	Increase
101	V5253	G5V	missense_variant	N	5	G	V	0.06	7	25	Environment	Increase
102	V5253	G5V	missense_variant	N	5	G	V	0.15	7.4	37	Internal	Increase
103	V5686	N5S	missense_variant	ORF10	5	N	S	-1.06	7	25	Environment	Decrease
104	V5686	N5S	missense_variant	ORF10	5	N	S	-0.91	7.4	37	Internal	Decrease
105	V116	P6L	missense_variant	ORF1ab_pp1a	6	P	L	0.4	7	25	Environment	Increase
106	V116	P6L	missense_variant	ORF1ab_pp1a	6	P	L	0.48	7.4	37	Internal	Increase
107	V3521	V6F	missense_variant	S	6	V	F	-3.39	7	25	Environment	Decrease
108	V3521	V6F	missense_variant	S	6	V	F	-3.52	7.4	37	Internal	Decrease
109	V4306	R6K	missense_variant	ORF3a	6	R	K	-1.55	7	25	Environment	Decrease
110	V4306	R6K	missense_variant	ORF3a	6	R	K	-1.47	7.4	37	Internal	Decrease
111	V4722	G6C	missense_variant	M	6	G	C	-0.92	7	25	Environment	Decrease
112	V4722	G6C	missense_variant	M	6	G	C	-0.77	7.4	37	Internal	Decrease
113	V4801	D6N	missense_variant	ORF6	6	D	N	0.13	7	25	Environment	Increase
114	V4801	D6N	missense_variant	ORF6	6	D	N	0.29	7.4	37	Internal	Increase
115	V4802	D6Y	missense_variant	ORF6	6	D	Y	0.3	7	25	Environment	Increase
116	V4802	D6Y	missense_variant	ORF6	6	D	Y	0.37	7.4	37	Internal	Increase
117	V4803	D6G	missense_variant	ORF6	6	D	G	-0.5	7	25	Environment	Decrease
118	V4803	D6G	missense_variant	ORF6	6	D	G	-0.3	7.4	37	Internal	Decrease
119	V4852	F6L	missense_variant	ORF7a	6	F	L	-1.26	7	25	Environment	Decrease
120	V4852	F6L	missense_variant	ORF7a	6	F	L	-1.07	7.4	37	Internal	Decrease
121	V4853	F6S	missense_variant	ORF7a	6	F	S	-0.79	7	25	Environment	Decrease
122	V4853	F6S	missense_variant	ORF7a	6	F	S	-0.64	7.4	37	Internal	Decrease
123	V5070	F6S	missense_variant	ORF8	6	F	S	-2	7	25	Environment	Decrease
124	V5070	F6S	missense_variant	ORF8	6	F	S	-1.84	7.4	37	Internal	Decrease
125	V5254	P6T	missense_variant	N	6	P	T	-0.76	7	25	Environment	Decrease
126	V5254	P6T	missense_variant	N	6	P	T	-0.64	7.4	37	Internal	Decrease
127	V5255	P6L	missense_variant	N	6	P	L	0.63	7	25	Environment	Increase
128	V5255	P6L	missense_variant	N	6	P	L	0.75	7.4	37	Internal	Increase
129	V5687	V6I	missense_variant	ORF10	6	V	I	-1.14	7	25	Environment	Decrease
130	V5687	V6I	missense_variant	ORF10	6	V	I	-1.01	7.4	37	Internal	Decrease
131	V5688	V6F	missense_variant	ORF10	6	V	F	-2.25	7	25	Environment	Decrease
132	V5688	V6F	missense_variant	ORF10	6	V	F	-2.31	7.4	37	Internal	Decrease
133	V4723	T7I	missense_variant	M	7	T	I	-0.74	7	25	Environment	Decrease
134	V4723	T7I	missense_variant	M	7	T	I	-0.66	7.4	37	Internal	Decrease
135	V5015	I7T	missense_variant	ORF7b	7	I	T	-3.78	7	25	Environment	Decrease
136	V5015	I7T	missense_variant	ORF7b	7	I	T	-3.81	7.4	37	Internal	Decrease
137	V5071	L7S	missense_variant	ORF8	7	L	S	-3.03	7	25	Environment	Decrease
138	V5071	L7S	missense_variant	ORF8	7	L	S	-3.07	7.4	37	Internal	Decrease
139	V5256	Q7K	missense_variant	N	7	Q	K	-0.07	7	25	Environment	Decrease
140	V5256	Q7K	missense_variant	N	7	Q	K	0.05	7.4	37	Internal	Increase
141	V5257	Q7R	missense_variant	N	7	Q	R	0.09	7	25	Environment	Increase
142	V5257	Q7R	missense_variant	N	7	Q	R	0.18	7.4	37	Internal	Increase
143	V5258	Q7H	missense_variant	N	7	Q	H	-0.28	7	25	Environment	Decrease
144	V5258	Q7H	missense_variant	N	7	Q	H	-0.15	7.4	37	Internal	Decrease
145	V5689	F7L	missense_variant	ORF10	7	F	L	-2.45	7	25	Environment	Decrease
146	V5689	F7L	missense_variant	ORF10	7	F	L	-2.25	7.4	37	Internal	Decrease
147	V3522	L8V	missense_variant	S	8	L	V	-0.35	7	25	Environment	Decrease
148	V3522	L8V	missense_variant	S	8	L	V	-0.36	7.4	37	Internal	Decrease
149	V3523	L8F	missense_variant	S	8	L	F	-0.3	7	25	Environment	Decrease
150	V3523	L8F	missense_variant	S	8	L	F	-0.32	7.4	37	Internal	Decrease
151	V4661	E8D	missense_variant	E	8	E	D	-0.14	7	25	Environment	Decrease
152	V4661	E8D	missense_variant	E	8	E	D	-0.16	7.4	37	Internal	Decrease
153	V4724	I8T	missense_variant	M	8	I	T	-1.16	7	25	Environment	Decrease
154	V4724	I8T	missense_variant	M	8	I	T	-1.15	7.4	37	Internal	Decrease
155	V4854	A8T	missense_variant	ORF7a	8	A	T	-0.71	7	25	Environment	Decrease
156	V4854	A8T	missense_variant	ORF7a	8	A	T	-0.7	7.4	37	Internal	Decrease
157	V4855	A8S	missense_variant	ORF7a	8	A	S	-0.06	7	25	Environment	Decrease
158	V4855	A8S	missense_variant	ORF7a	8	A	S	-0.05	7.4	37	Internal	Decrease
159	V4856	A8V	missense_variant	ORF7a	8	A	V	0.56	7	25	Environment	Increase
160	V4856	A8V	missense_variant	ORF7a	8	A	V	0.65	7.4	37	Internal	Increase
161	V5072	G8R	missense_variant	ORF8	8	G	R	-1.53	7	25	Environment	Decrease
162	V5072	G8R	missense_variant	ORF8	8	G	R	-1.55	7.4	37	Internal	Decrease
163	V5074	G8E	missense_variant	ORF8	8	G	E	-0.46	7	25	Environment	Decrease
164	V5074	G8E	missense_variant	ORF8	8	G	E	-0.48	7.4	37	Internal	Decrease
165	V5075	G8V	missense_variant	ORF8	8	G	V	-0.47	7	25	Environment	Decrease
166	V5075	G8V	missense_variant	ORF8	8	G	V	-0.43	7.4	37	Internal	Decrease
167	V5259	N8Y	missense_variant	N	8	N	Y	-0.33	7	25	Environment	Decrease
168	V5259	N8Y	missense_variant	N	8	N	Y	-0.24	7.4	37	Internal	Decrease
169	V5260	N8S	missense_variant	N	8	N	S	-1.09	7	25	Environment	Decrease
170	V5260	N8S	missense_variant	N	8	N	S	-0.89	7.4	37	Internal	Decrease
171	V5261	N8I	missense_variant	N	8	N	I	0.63	7	25	Environment	Increase
172	V5261	N8I	missense_variant	N	8	N	I	0.84	7.4	37	Internal	Increase
173	V5690	A8S	missense_variant	ORF10	8	A	S	-0.92	7	25	Environment	Decrease
174	V5690	A8S	missense_variant	ORF10	8	A	S	-0.91	7.4	37	Internal	Decrease
175	V5691	A8V	missense_variant	ORF10	8	A	V	-0.01	7	25	Environment	Decrease
176	V5691	A8V	missense_variant	ORF10	8	A	V	0.08	7.4	37	Internal	Increase
177	V3524	P9S	missense_variant	S	9	P	S	-2.02	7	25	Environment	Decrease
178	V3524	P9S	missense_variant	S	9	P	S	-2.02	7.4	37	Internal	Decrease
179	V3525	P9L	missense_variant	S	9	P	L	-1.31	7	25	Environment	Decrease
180	V3525	P9L	missense_variant	S	9	P	L	-1.29	7.4	37	Internal	Decrease
181	V4307	T9K	missense_variant	ORF3a	9	T	K	-1.68	7	25	Environment	Decrease
182	V4307	T9K	missense_variant	ORF3a	9	T	K	-1.64	7.4	37	Internal	Decrease
183	V4662	T9A	missense_variant	E	9	T	A	-0.77	7	25	Environment	Decrease
184	V4662	T9A	missense_variant	E	9	T	A	-0.72	7.4	37	Internal	Decrease
185	V4663	T9I	missense_variant	E	9	T	I	-0.03	7	25	Environment	Decrease
186	V4663	T9I	missense_variant	E	9	T	I	-0.03	7.4	37	Internal	Decrease
187	V4804	V9F	missense_variant	ORF6	9	V	F	-2.36	7	25	Environment	Decrease
188	V4804	V9F	missense_variant	ORF6	9	V	F	-2.43	7.4	37	Internal	Decrease
189	V4857	L9M	missense_variant	ORF7a	9	L	M	-0.39	7	25	Environment	Decrease
190	V4857	L9M	missense_variant	ORF7a	9	L	M	-0.4	7.4	37	Internal	Decrease
191	V5076	I9T	missense_variant	ORF8	9	I	T	-2.42	7	25	Environment	Decrease
192	V5076	I9T	missense_variant	ORF8	9	I	T	-2.44	7.4	37	Internal	Decrease
193	V5262	Q9L	missense_variant	N	9	Q	L	0.31	7	25	Environment	Increase
194	V5262	Q9L	missense_variant	N	9	Q	L	0.44	7.4	37	Internal	Increase
195	V5263	Q9H	missense_variant	N	9	Q	H	-0.39	7	25	Environment	Decrease
196	V5263	Q9H	missense_variant	N	9	Q	H	-0.27	7.4	37	Internal	Decrease
197	V117	E10K	missense_variant	ORF1ab_pp1a	10	E	K	-0.81	7	25	Environment	Decrease
198	V117	E10K	missense_variant	ORF1ab_pp1a	10	E	K	-0.74	7.4	37	Internal	Decrease
199	V4725	V10I	missense_variant	M	10	V	I	-0.06	7	25	Environment	Decrease
200	V4725	V10I	missense_variant	M	10	V	I	0.09	7.4	37	Internal	Increase
201	V4805	T10I	missense_variant	ORF6	10	T	I	-0.56	7	25	Environment	Decrease
202	V4805	T10I	missense_variant	ORF6	10	T	I	-0.54	7.4	37	Internal	Decrease
203	V4858	I10V	missense_variant	ORF7a	10	I	V	-0.02	7	25	Environment	Decrease
204	V4858	I10V	missense_variant	ORF7a	10	I	V	0.11	7.4	37	Internal	Increase
205	V5077	I10V	missense_variant	ORF8	10	I	V	-0.32	7	25	Environment	Decrease
206	V5077	I10V	missense_variant	ORF8	10	I	V	-0.21	7.4	37	Internal	Decrease
207	V5078	I10T	missense_variant	ORF8	10	I	T	-2.44	7	25	Environment	Decrease
208	V5078	I10T	missense_variant	ORF8	10	I	T	-2.47	7.4	37	Internal	Decrease
209	V5079	I10S	missense_variant	ORF8	10	I	S	-2.27	7	25	Environment	Decrease
210	V5079	I10S	missense_variant	ORF8	10	I	S	-2.24	7.4	37	Internal	Decrease
211	V5264	R10Q	missense_variant	N	10	R	Q	-0.78	7	25	Environment	Decrease
212	V5264	R10Q	missense_variant	N	10	R	Q	-0.64	7.4	37	Internal	Decrease
213	V5265	R10P	missense_variant	N	10	R	P	-1.55	7	25	Environment	Decrease
214	V5265	R10P	missense_variant	N	10	R	P	-1.41	7.4	37	Internal	Decrease
215	V5266	R10L	missense_variant	N	10	R	L	-0.15	7	25	Environment	Decrease
216	V5266	R10L	missense_variant	N	10	R	L	0.01	7.4	37	Internal	Increase
217	V5694	P10S	missense_variant	ORF10	10	P	S	-2.23	7	25	Environment	Decrease
218	V5694	P10S	missense_variant	ORF10	10	P	S	-2.2	7.4	37	Internal	Decrease
219	V5695	P10L	missense_variant	ORF10	10	P	L	-1.77	7	25	Environment	Decrease
220	V5695	P10L	missense_variant	ORF10	10	P	L	-1.7	7.4	37	Internal	Decrease
221	V4308	G11R	missense_variant	ORF3a	11	G	R	-2.17	7	25	Environment	Decrease
222	V4308	G11R	missense_variant	ORF3a	11	G	R	-2.21	7.4	37	Internal	Decrease
223	V4664	T11A	missense_variant	E	11	T	A	-1.07	7	25	Environment	Decrease
224	V4664	T11A	missense_variant	E	11	T	A	-1.04	7.4	37	Internal	Decrease
225	V4665	T11M	missense_variant	E	11	T	M	0.07	7	25	Environment	Increase
226	V4665	T11M	missense_variant	E	11	T	M	0.05	7.4	37	Internal	Increase
227	V4859	T11A	missense_variant	ORF7a	11	T	A	-0.92	7	25	Environment	Decrease
228	V4859	T11A	missense_variant	ORF7a	11	T	A	-0.8	7.4	37	Internal	Decrease
229	V4860	T11I	missense_variant	ORF7a	11	T	I	-0.21	7	25	Environment	Decrease
230	V4860	T11I	missense_variant	ORF7a	11	T	I	-0.15	7.4	37	Internal	Decrease
231	V5017	L11F	missense_variant	ORF7b	11	L	F	-0.8	7	25	Environment	Decrease
232	V5017	L11F	missense_variant	ORF7b	11	L	F	-0.85	7.4	37	Internal	Decrease
233	V5080	T11K	missense_variant	ORF8	11	T	K	-1.31	7	25	Environment	Decrease
234	V5080	T11K	missense_variant	ORF8	11	T	K	-1.31	7.4	37	Internal	Decrease
235	V5081	T11I	missense_variant	ORF8	11	T	I	-0.43	7	25	Environment	Decrease
236	V5081	T11I	missense_variant	ORF8	11	T	I	-0.42	7.4	37	Internal	Decrease
237	V5267	N11S	missense_variant	N	11	N	S	-0.88	7	25	Environment	Decrease
238	V5267	N11S	missense_variant	N	11	N	S	-0.68	7.4	37	Internal	Decrease
239	V5696	F11L	missense_variant	ORF10	11	F	L	-2.6	7	25	Environment	Decrease
240	V5696	F11L	missense_variant	ORF10	11	F	L	-2.42	7.4	37	Internal	Decrease
241	V119	T12I	missense_variant	ORF1ab_pp1a	12	T	I	-0.26	7	25	Environment	Decrease
242	V119	T12I	missense_variant	ORF1ab_pp1a	12	T	I	-0.26	7.4	37	Internal	Decrease
243	V3526	S12F	missense_variant	S	12	S	F	-0.26	7	25	Environment	Decrease
244	V3526	S12F	missense_variant	S	12	S	F	-0.27	7.4	37	Internal	Decrease
245	V4309	T12N	missense_variant	ORF3a	12	T	N	-0.84	7	25	Environment	Decrease
246	V4309	T12N	missense_variant	ORF3a	12	T	N	-0.81	7.4	37	Internal	Decrease
247	V4310	T12I	missense_variant	ORF3a	12	T	I	-1.28	7	25	Environment	Decrease
248	V4310	T12I	missense_variant	ORF3a	12	T	I	-1.22	7.4	37	Internal	Decrease
249	V4806	A12T	missense_variant	ORF6	12	A	T	-0.52	7	25	Environment	Decrease
250	V4806	A12T	missense_variant	ORF6	12	A	T	-0.53	7.4	37	Internal	Decrease
251	V4861	L12F	missense_variant	ORF7a	12	L	F	-1.17	7	25	Environment	Decrease
252	V4861	L12F	missense_variant	ORF7a	12	L	F	-1.19	7.4	37	Internal	Decrease
253	V4862	L12P	missense_variant	ORF7a	12	L	P	-1.08	7	25	Environment	Decrease
254	V4862	L12P	missense_variant	ORF7a	12	L	P	-1.07	7.4	37	Internal	Decrease
255	V5018	C12Y	missense_variant	ORF7b	12	C	Y	0.46	7	25	Environment	Increase
256	V5018	C12Y	missense_variant	ORF7b	12	C	Y	0.4	7.4	37	Internal	Increase
257	V5268	A12T	missense_variant	N	12	A	T	-0.72	7	25	Environment	Decrease
258	V5268	A12T	missense_variant	N	12	A	T	-0.67	7.4	37	Internal	Decrease
259	V5269	A12S	missense_variant	N	12	A	S	-0.32	7	25	Environment	Decrease
260	V5269	A12S	missense_variant	N	12	A	S	-0.29	7.4	37	Internal	Decrease
261	V5270	A12G	missense_variant	N	12	A	G	-0.42	7	25	Environment	Decrease
262	V5270	A12G	missense_variant	N	12	A	G	-0.37	7.4	37	Internal	Decrease
263	V5271	A12V	missense_variant	N	12	A	V	-0.08	7	25	Environment	Decrease
264	V5271	A12V	missense_variant	N	12	A	V	0	7.4	37	Internal	Decrease
265	V5697	T12M	missense_variant	ORF10	12	T	M	0.19	7	25	Environment	Increase
266	V5697	T12M	missense_variant	ORF10	12	T	M	0.18	7.4	37	Internal	Increase
267	V3527	S13I	missense_variant	S	13	S	I	0.39	7	25	Environment	Increase
268	V3527	S13I	missense_variant	S	13	S	I	0.46	7.4	37	Internal	Increase
269	V4311	V13L	missense_variant	ORF3a	13	V	L	-1.07	7	25	Environment	Decrease
270	V4311	V13L	missense_variant	ORF3a	13	V	L	-1.04	7.4	37	Internal	Decrease
271	V4312	V13L	missense_variant	ORF3a	13	V	L	-1.07	7	25	Environment	Decrease
272	V4312	V13L	missense_variant	ORF3a	13	V	L	-1.04	7.4	37	Internal	Decrease
273	V4807	E13D	missense_variant	ORF6	13	E	D	0.56	7	25	Environment	Increase
274	V4807	E13D	missense_variant	ORF6	13	E	D	0.57	7.4	37	Internal	Increase
275	V4863	A13T	missense_variant	ORF7a	13	A	T	-1.37	7	25	Environment	Decrease
276	V4863	A13T	missense_variant	ORF7a	13	A	T	-1.35	7.4	37	Internal	Decrease
277	V4864	A13S	missense_variant	ORF7a	13	A	S	-0.37	7	25	Environment	Decrease
278	V4864	A13S	missense_variant	ORF7a	13	A	S	-0.35	7.4	37	Internal	Decrease
279	V4865	A13V	missense_variant	ORF7a	13	A	V	0.66	7	25	Environment	Increase
280	V4865	A13V	missense_variant	ORF7a	13	A	V	0.77	7.4	37	Internal	Increase
281	V5022	F13S	missense_variant	ORF7b	13	F	S	-0.94	7	25	Environment	Decrease
282	V5022	F13S	missense_variant	ORF7b	13	F	S	-0.88	7.4	37	Internal	Decrease
283	V5082	V13I	missense_variant	ORF8	13	V	I	-0.78	7	25	Environment	Decrease
284	V5082	V13I	missense_variant	ORF8	13	V	I	-0.68	7.4	37	Internal	Decrease
285	V5272	P13T	missense_variant	N	13	P	T	-1.05	7	25	Environment	Decrease
286	V5272	P13T	missense_variant	N	13	P	T	-0.95	7.4	37	Internal	Decrease
287	V5273	P13S	missense_variant	N	13	P	S	-1.23	7	25	Environment	Decrease
288	V5273	P13S	missense_variant	N	13	P	S	-1.15	7.4	37	Internal	Decrease
289	V5274	P13L	missense_variant	N	13	P	L	0.11	7	25	Environment	Increase
290	V5274	P13L	missense_variant	N	13	P	L	0.24	7.4	37	Internal	Increase
291	V5698	I13L	missense_variant	ORF10	13	I	L	-0.35	7	25	Environment	Decrease
292	V5698	I13L	missense_variant	ORF10	13	I	L	-0.36	7.4	37	Internal	Decrease
293	V120	V14F	missense_variant	ORF1ab_pp1a	14	V	F	-2.91	7	25	Environment	Decrease
294	V120	V14F	missense_variant	ORF1ab_pp1a	14	V	F	-3.01	7.4	37	Internal	Decrease
295	V3528	Q14H	missense_variant	S	14	Q	H	-0.63	7	25	Environment	Decrease
296	V3528	Q14H	missense_variant	S	14	Q	H	-0.6	7.4	37	Internal	Decrease
297	V4313	T14I	missense_variant	ORF3a	14	T	I	-1.27	7	25	Environment	Decrease
298	V4313	T14I	missense_variant	ORF3a	14	T	I	-1.18	7.4	37	Internal	Decrease
299	V4808	I14V	missense_variant	ORF6	14	I	V	-0.32	7	25	Environment	Decrease
300	V4808	I14V	missense_variant	ORF6	14	I	V	-0.24	7.4	37	Internal	Decrease
301	V4809	I14T	missense_variant	ORF6	14	I	T	-1.95	7	25	Environment	Decrease
302	V4809	I14T	missense_variant	ORF6	14	I	T	-1.98	7.4	37	Internal	Decrease
303	V4866	T14I	missense_variant	ORF7a	14	T	I	0.2	7	25	Environment	Increase
304	V4866	T14I	missense_variant	ORF7a	14	T	I	0.24	7.4	37	Internal	Increase
305	V5024	L14S	missense_variant	ORF7b	14	L	S	-1.74	7	25	Environment	Decrease
306	V5024	L14S	missense_variant	ORF7b	14	L	S	-1.79	7.4	37	Internal	Decrease
307	V5025	L14F	missense_variant	ORF7b	14	L	F	-1.02	7	25	Environment	Decrease
308	V5025	L14F	missense_variant	ORF7b	14	L	F	-1.07	7.4	37	Internal	Decrease
309	V5083	A14T	missense_variant	ORF8	14	A	T	-0.89	7	25	Environment	Decrease
310	V5083	A14T	missense_variant	ORF8	14	A	T	-0.91	7.4	37	Internal	Decrease
311	V5275	R14C	missense_variant	N	14	R	C	0.07	7	25	Environment	Increase
312	V5275	R14C	missense_variant	N	14	R	C	0.24	7.4	37	Internal	Increase
313	V5276	R14H	missense_variant	N	14	R	H	-0.11	7	25	Environment	Decrease
314	V5276	R14H	missense_variant	N	14	R	H	0.01	7.4	37	Internal	Increase
315	V5277	R14L	missense_variant	N	14	R	L	-0.13	7	25	Environment	Decrease
316	V5277	R14L	missense_variant	N	14	R	L	0	7.4	37	Internal	Decrease
317	V5699	Y14C	missense_variant	ORF10	14	Y	C	0.32	7	25	Environment	Increase
318	V5699	Y14C	missense_variant	ORF10	14	Y	C	0.47	7.4	37	Internal	Increase
319	V121	Q15R	missense_variant	ORF1ab_pp1a	15	Q	R	-1.1	7	25	Environment	Decrease
320	V121	Q15R	missense_variant	ORF1ab_pp1a	15	Q	R	-1.07	7.4	37	Internal	Decrease
321	V4314	L15S	missense_variant	ORF3a	15	L	S	-2.51	7	25	Environment	Decrease
322	V4314	L15S	missense_variant	ORF3a	15	L	S	-2.52	7.4	37	Internal	Decrease
323	V4315	L15F	missense_variant	ORF3a	15	L	F	-0.67	7	25	Environment	Decrease
324	V4315	L15F	missense_variant	ORF3a	15	L	F	-0.71	7.4	37	Internal	Decrease
325	V4726	K15N	missense_variant	M	15	K	N	-0.54	7	25	Environment	Decrease
326	V4726	K15N	missense_variant	M	15	K	N	-0.54	7.4	37	Internal	Decrease
327	V5026	A15T	missense_variant	ORF7b	15	A	T	-1.03	7	25	Environment	Decrease
328	V5026	A15T	missense_variant	ORF7b	15	A	T	-1.03	7.4	37	Internal	Decrease
329	V5027	A15S	missense_variant	ORF7b	15	A	S	-0.06	7	25	Environment	Decrease
330	V5027	A15S	missense_variant	ORF7b	15	A	S	-0.06	7.4	37	Internal	Decrease
331	V5084	A15T	missense_variant	ORF8	15	A	T	-0.92	7	25	Environment	Decrease
332	V5084	A15T	missense_variant	ORF8	15	A	T	-0.95	7.4	37	Internal	Decrease
333	V122	L16F	missense_variant	ORF1ab_pp1a	16	L	F	0.01	7	25	Environment	Increase
334	V122	L16F	missense_variant	ORF1ab_pp1a	16	L	F	0.01	7.4	37	Internal	Increase
335	V3529	V16F	missense_variant	S	16	V	F	-3.29	7	25	Environment	Decrease
336	V3529	V16F	missense_variant	S	16	V	F	-3.41	7.4	37	Internal	Decrease
337	V4316	K16N	missense_variant	ORF3a	16	K	N	-0.52	7	25	Environment	Decrease
338	V4316	K16N	missense_variant	ORF3a	16	K	N	-0.51	7.4	37	Internal	Decrease
339	V4317	K16N	missense_variant	ORF3a	16	K	N	-0.52	7	25	Environment	Decrease
340	V4317	K16N	missense_variant	ORF3a	16	K	N	-0.51	7.4	37	Internal	Decrease
341	V4867	E16G	missense_variant	ORF7a	16	E	G	-1.14	7	25	Environment	Decrease
342	V4867	E16G	missense_variant	ORF7a	16	E	G	-1.04	7.4	37	Internal	Decrease
343	V4868	E16D	missense_variant	ORF7a	16	E	D	-0.61	7	25	Environment	Decrease
344	V4868	E16D	missense_variant	ORF7a	16	E	D	-0.55	7.4	37	Internal	Decrease
345	V5028	F16C	missense_variant	ORF7b	16	F	C	-1.65	7	25	Environment	Decrease
346	V5028	F16C	missense_variant	ORF7b	16	F	C	-1.55	7.4	37	Internal	Decrease
347	V5085	F16L	missense_variant	ORF8	16	F	L	-1.33	7	25	Environment	Decrease
348	V5085	F16L	missense_variant	ORF8	16	F	L	-1.13	7.4	37	Internal	Decrease
349	V5278	T16M	missense_variant	N	16	T	M	-0.02	7	25	Environment	Decrease
350	V5278	T16M	missense_variant	N	16	T	M	0.03	7.4	37	Internal	Increase
351	V5700	L16P	missense_variant	ORF10	16	L	P	-1.32	7	25	Environment	Decrease
352	V5700	L16P	missense_variant	ORF10	16	L	P	-1.34	7.4	37	Internal	Decrease
353	V4727	L17I	missense_variant	M	17	L	I	-0.33	7	25	Environment	Decrease
354	V4727	L17I	missense_variant	M	17	L	I	-0.28	7.4	37	Internal	Decrease
355	V4728	L17F	missense_variant	M	17	L	F	0.07	7	25	Environment	Increase
356	V4728	L17F	missense_variant	M	17	L	F	0.07	7.4	37	Internal	Increase
357	V4869	L17F	missense_variant	ORF7a	17	L	F	-0.7	7	25	Environment	Decrease
358	V4869	L17F	missense_variant	ORF7a	17	L	F	-0.68	7.4	37	Internal	Decrease
359	V5086	H17Y	missense_variant	ORF8	17	H	Y	0.67	7	25	Environment	Increase
360	V5086	H17Y	missense_variant	ORF8	17	H	Y	0.59	7.4	37	Internal	Increase
361	V3530	L18F	missense_variant	S	18	L	F	-0.39	7	25	Environment	Decrease
362	V3530	L18F	missense_variant	S	18	L	F	-0.41	7.4	37	Internal	Decrease
363	V3531	L18R	missense_variant	S	18	L	R	-1.72	7	25	Environment	Decrease
364	V3531	L18R	missense_variant	S	18	L	R	-1.81	7.4	37	Internal	Decrease
365	V4318	G18S	missense_variant	ORF3a	18	G	S	-1.86	7	25	Environment	Decrease
366	V4318	G18S	missense_variant	ORF3a	18	G	S	-1.76	7.4	37	Internal	Decrease
367	V4319	G18C	missense_variant	ORF3a	18	G	C	-1.62	7	25	Environment	Decrease
368	V4319	G18C	missense_variant	ORF3a	18	G	C	-1.51	7.4	37	Internal	Decrease
369	V4320	G18D	missense_variant	ORF3a	18	G	D	-1.89	7	25	Environment	Decrease
370	V4320	G18D	missense_variant	ORF3a	18	G	D	-1.89	7.4	37	Internal	Decrease
371	V4321	G18V	missense_variant	ORF3a	18	G	V	-1.58	7	25	Environment	Decrease
372	V4321	G18V	missense_variant	ORF3a	18	G	V	-1.52	7.4	37	Internal	Decrease
373	V5279	G18S	missense_variant	N	18	G	S	-1.3	7	25	Environment	Decrease
374	V5279	G18S	missense_variant	N	18	G	S	-1.22	7.4	37	Internal	Decrease
375	V5280	G18C	missense_variant	N	18	G	C	-0.56	7	25	Environment	Decrease
376	V5280	G18C	missense_variant	N	18	G	C	-0.46	7.4	37	Internal	Decrease
377	V5281	G18V	missense_variant	N	18	G	V	-1.48	7	25	Environment	Decrease
378	V5281	G18V	missense_variant	N	18	G	V	-1.45	7.4	37	Internal	Decrease
379	V3532	T19P	missense_variant	S	19	T	P	-0.73	7	25	Environment	Decrease
380	V3532	T19P	missense_variant	S	19	T	P	-0.68	7.4	37	Internal	Decrease
381	V3533	T19R	missense_variant	S	19	T	R	-0.12	7	25	Environment	Decrease
382	V3533	T19R	missense_variant	S	19	T	R	-0.13	7.4	37	Internal	Decrease
383	V3534	T19I	missense_variant	S	19	T	I	-0.22	7	25	Environment	Decrease
384	V3534	T19I	missense_variant	S	19	T	I	-0.21	7.4	37	Internal	Decrease
385	V4322	E19G	missense_variant	ORF3a	19	E	G	-0.68	7	25	Environment	Decrease
386	V4322	E19G	missense_variant	ORF3a	19	E	G	-0.55	7.4	37	Internal	Decrease
387	V4666	L19F	missense_variant	E	19	L	F	-1.59	7	25	Environment	Decrease
388	V4666	L19F	missense_variant	E	19	L	F	-1.64	7.4	37	Internal	Decrease
389	V4729	Q19E	missense_variant	M	19	Q	E	0.3	7	25	Environment	Increase
390	V4729	Q19E	missense_variant	M	19	Q	E	0.28	7.4	37	Internal	Increase
391	V4810	M19K	missense_variant	ORF6	19	M	K	-2.09	7	25	Environment	Decrease
392	V4810	M19K	missense_variant	ORF6	19	M	K	-2.13	7.4	37	Internal	Decrease
393	V4811	M19I	missense_variant	ORF6	19	M	I	-0.86	7	25	Environment	Decrease
394	V4811	M19I	missense_variant	ORF6	19	M	I	-0.85	7.4	37	Internal	Decrease
395	V5029	F19L	missense_variant	ORF7b	19	F	L	-1.72	7	25	Environment	Decrease
396	V5029	F19L	missense_variant	ORF7b	19	F	L	-1.63	7.4	37	Internal	Decrease
397	V5282	G19R	missense_variant	N	19	G	R	-1.17	7	25	Environment	Decrease
398	V5282	G19R	missense_variant	N	19	G	R	-1.19	7.4	37	Internal	Decrease
399	V5283	G19E	missense_variant	N	19	G	E	-0.38	7	25	Environment	Decrease
400	V5283	G19E	missense_variant	N	19	G	E	-0.38	7.4	37	Internal	Decrease
401	V3535	T20N	missense_variant	S	20	T	N	-0.78	7	25	Environment	Decrease
402	V3535	T20N	missense_variant	S	20	T	N	-0.81	7.4	37	Internal	Decrease
403	V3536	T20I	missense_variant	S	20	T	I	-0.17	7	25	Environment	Decrease
404	V3536	T20I	missense_variant	S	20	T	I	-0.16	7.4	37	Internal	Decrease
405	V4323	I20V	missense_variant	ORF3a	20	I	V	-0.4	7	25	Environment	Decrease
406	V4323	I20V	missense_variant	ORF3a	20	I	V	-0.27	7.4	37	Internal	Decrease
407	V4324	I20T	missense_variant	ORF3a	20	I	T	-1.49	7	25	Environment	Decrease
408	V4324	I20T	missense_variant	ORF3a	20	I	T	-1.49	7.4	37	Internal	Decrease
409	V4812	R20M	missense_variant	ORF6	20	R	M	-0.38	7	25	Environment	Decrease
410	V4812	R20M	missense_variant	ORF6	20	R	M	-0.31	7.4	37	Internal	Decrease
411	V4813	R20S	missense_variant	ORF6	20	R	S	-1.4	7	25	Environment	Decrease
412	V4813	R20S	missense_variant	ORF6	20	R	S	-1.36	7.4	37	Internal	Decrease
413	V4870	Y20C	missense_variant	ORF7a	20	Y	C	0.26	7	25	Environment	Increase
414	V4870	Y20C	missense_variant	ORF7a	20	Y	C	0.46	7.4	37	Internal	Increase
415	V5030	L20F	missense_variant	ORF7b	20	L	F	-0.91	7	25	Environment	Decrease
416	V5030	L20F	missense_variant	ORF7b	20	L	F	-0.95	7.4	37	Internal	Decrease
417	V5089	C20R	missense_variant	ORF8	20	C	R	-0.32	7	25	Environment	Decrease
418	V5089	C20R	missense_variant	ORF8	20	C	R	-0.31	7.4	37	Internal	Decrease
419	V5090	C20Y	missense_variant	ORF8	20	C	Y	0.93	7	25	Environment	Increase
420	V5090	C20Y	missense_variant	ORF8	20	C	Y	0.9	7.4	37	Internal	Increase
421	V5284	P20S	missense_variant	N	20	P	S	-1.76	7	25	Environment	Decrease
422	V5284	P20S	missense_variant	N	20	P	S	-1.71	7.4	37	Internal	Decrease
423	V5285	P20L	missense_variant	N	20	P	L	-0.59	7	25	Environment	Decrease
424	V5285	P20L	missense_variant	N	20	P	L	-0.49	7.4	37	Internal	Decrease
425	V5701	R20I	missense_variant	ORF10	20	R	I	-0.31	7	25	Environment	Decrease
426	V5701	R20I	missense_variant	ORF10	20	R	I	-0.17	7.4	37	Internal	Decrease
427	V3537	R21G	missense_variant	S	21	R	G	-1.74	7	25	Environment	Decrease
428	V3537	R21G	missense_variant	S	21	R	G	-1.68	7.4	37	Internal	Decrease
429	V3538	R21K	missense_variant	S	21	R	K	-1.34	7	25	Environment	Decrease
430	V3538	R21K	missense_variant	S	21	R	K	-1.22	7.4	37	Internal	Decrease
431	V3539	R21T	missense_variant	S	21	R	T	-1.38	7	25	Environment	Decrease
432	V3539	R21T	missense_variant	S	21	R	T	-1.29	7.4	37	Internal	Decrease
433	V3540	R21I	missense_variant	S	21	R	I	-0.12	7	25	Environment	Decrease
434	V3540	R21I	missense_variant	S	21	R	I	0.01	7.4	37	Internal	Increase
435	V4325	K21R	missense_variant	ORF3a	21	K	R	-0.42	7	25	Environment	Decrease
436	V4325	K21R	missense_variant	ORF3a	21	K	R	-0.39	7.4	37	Internal	Decrease
437	V4326	K21N	missense_variant	ORF3a	21	K	N	-0.3	7	25	Environment	Decrease
438	V4326	K21N	missense_variant	ORF3a	21	K	N	-0.31	7.4	37	Internal	Decrease
439	V4668	L21I	missense_variant	E	21	L	I	-0.78	7	25	Environment	Decrease
440	V4668	L21I	missense_variant	E	21	L	I	-0.8	7.4	37	Internal	Decrease
441	V4669	L21F	missense_variant	E	21	L	F	-1.3	7	25	Environment	Decrease
442	V4669	L21F	missense_variant	E	21	L	F	-1.35	7.4	37	Internal	Decrease
443	V4814	T21I	missense_variant	ORF6	21	T	I	-1.12	7	25	Environment	Decrease
444	V4814	T21I	missense_variant	ORF6	21	T	I	-1.09	7.4	37	Internal	Decrease
445	V4871	Q21R	missense_variant	ORF7a	21	Q	R	-0.97	7	25	Environment	Decrease
446	V4871	Q21R	missense_variant	ORF7a	21	Q	R	-0.92	7.4	37	Internal	Decrease
447	V5031	V21F	missense_variant	ORF7b	21	V	F	-2.79	7	25	Environment	Decrease
448	V5031	V21F	missense_variant	ORF7b	21	V	F	-2.88	7.4	37	Internal	Decrease
449	V5091	S21N	missense_variant	ORF8	21	S	N	1.33	7	25	Environment	Increase
450	V5091	S21N	missense_variant	ORF8	21	S	N	1.36	7.4	37	Internal	Increase
451	V5286	S21P	missense_variant	N	21	S	P	-1.24	7	25	Environment	Decrease
452	V5286	S21P	missense_variant	N	21	S	P	-1.17	7.4	37	Internal	Decrease
453	V5702	M21I	missense_variant	ORF10	21	M	I	-0.67	7	25	Environment	Decrease
454	V5702	M21I	missense_variant	ORF10	21	M	I	-0.62	7.4	37	Internal	Decrease
455	V3541	T22N	missense_variant	S	22	T	N	-0.93	7	25	Environment	Decrease
456	V3541	T22N	missense_variant	S	22	T	N	-0.94	7.4	37	Internal	Decrease
457	V3542	T22I	missense_variant	S	22	T	I	-0.56	7	25	Environment	Decrease
458	V3542	T22I	missense_variant	S	22	T	I	-0.53	7.4	37	Internal	Decrease
459	V4327	D22N	missense_variant	ORF3a	22	D	N	-1.18	7	25	Environment	Decrease
460	V4327	D22N	missense_variant	ORF3a	22	D	N	-0.97	7.4	37	Internal	Decrease
461	V4328	D22H	missense_variant	ORF3a	22	D	H	-0.98	7	25	Environment	Decrease
462	V4328	D22H	missense_variant	ORF3a	22	D	H	-0.73	7.4	37	Internal	Decrease
463	V4329	D22Y	missense_variant	ORF3a	22	D	Y	-0.42	7	25	Environment	Decrease
464	V4329	D22Y	missense_variant	ORF3a	22	D	Y	-0.3	7.4	37	Internal	Decrease
465	V4872	E22D	missense_variant	ORF7a	22	E	D	-0.82	7	25	Environment	Decrease
466	V4872	E22D	missense_variant	ORF7a	22	E	D	-0.77	7.4	37	Internal	Decrease
467	V5287	D22N	missense_variant	N	22	D	N	-2.18	7	25	Environment	Decrease
468	V5287	D22N	missense_variant	N	22	D	N	-1.94	7.4	37	Internal	Decrease
469	V5288	D22Y	missense_variant	N	22	D	Y	-0.59	7	25	Environment	Decrease
470	V5288	D22Y	missense_variant	N	22	D	Y	-0.44	7.4	37	Internal	Decrease
471	V5289	D22G	missense_variant	N	22	D	G	-1.65	7	25	Environment	Decrease
472	V5289	D22G	missense_variant	N	22	D	G	-1.41	7.4	37	Internal	Decrease
473	V5703	N22D	missense_variant	ORF10	22	N	D	-1.19	7	25	Environment	Decrease
474	V5703	N22D	missense_variant	ORF10	22	N	D	-1.03	7.4	37	Internal	Decrease
475	V5704	N22S	missense_variant	ORF10	22	N	S	-1.21	7	25	Environment	Decrease
476	V5704	N22S	missense_variant	ORF10	22	N	S	-1.03	7.4	37	Internal	Decrease
477	V3543	Q23R	missense_variant	S	23	Q	R	-1.03	7	25	Environment	Decrease
478	V3543	Q23R	missense_variant	S	23	Q	R	-1.01	7.4	37	Internal	Decrease
479	V4330	A23T	missense_variant	ORF3a	23	A	T	-1.04	7	25	Environment	Decrease
480	V4330	A23T	missense_variant	ORF3a	23	A	T	-1.04	7.4	37	Internal	Decrease
481	V4331	A23S	missense_variant	ORF3a	23	A	S	-1.01	7	25	Environment	Decrease
482	V4331	A23S	missense_variant	ORF3a	23	A	S	-1.03	7.4	37	Internal	Decrease
483	V4332	A23V	missense_variant	ORF3a	23	A	V	-0.59	7	25	Environment	Decrease
484	V4332	A23V	missense_variant	ORF3a	23	A	V	-0.51	7.4	37	Internal	Decrease
485	V4730	V23L	missense_variant	M	23	V	L	-1.97	7	25	Environment	Decrease
486	V4730	V23L	missense_variant	M	23	V	L	-1.98	7.4	37	Internal	Decrease
487	V4873	C23F	missense_variant	ORF7a	23	C	F	1.45	7	25	Environment	Increase
488	V4873	C23F	missense_variant	ORF7a	23	C	F	1.48	7.4	37	Internal	Increase
489	V5290	S23P	missense_variant	N	23	S	P	-1.29	7	25	Environment	Decrease
490	V5290	S23P	missense_variant	N	23	S	P	-1.22	7.4	37	Internal	Decrease
491	V5705	S23F	missense_variant	ORF10	23	S	F	0.29	7	25	Environment	Increase
492	V5705	S23F	missense_variant	ORF10	23	S	F	0.34	7.4	37	Internal	Increase
493	V123	R24C	missense_variant	ORF1ab_pp1a	24	R	C	-1.77	7	25	Environment	Decrease
494	V123	R24C	missense_variant	ORF1ab_pp1a	24	R	C	-1.67	7.4	37	Internal	Decrease
495	V124	R24L	missense_variant	ORF1ab_pp1a	24	R	L	-1.12	7	25	Environment	Decrease
496	V124	R24L	missense_variant	ORF1ab_pp1a	24	R	L	-1.07	7.4	37	Internal	Decrease
497	V3547	L24S	missense_variant	S	24	L	S	-3.72	7	25	Environment	Decrease
498	V3547	L24S	missense_variant	S	24	L	S	-3.75	7.4	37	Internal	Decrease
499	V4333	T24N	missense_variant	ORF3a	24	T	N	-0.74	7	25	Environment	Decrease
500	V4333	T24N	missense_variant	ORF3a	24	T	N	-0.73	7.4	37	Internal	Decrease
501	V4334	T24I	missense_variant	ORF3a	24	T	I	-0.78	7	25	Environment	Decrease
502	V4334	T24I	missense_variant	ORF3a	24	T	I	-0.75	7.4	37	Internal	Decrease
503	V4670	V24M	missense_variant	E	24	V	M	-3.12	7	25	Environment	Decrease
504	V4670	V24M	missense_variant	E	24	V	M	-3.32	7.4	37	Internal	Decrease
505	V4671	V24L	missense_variant	E	24	V	L	-2.62	7	25	Environment	Decrease
506	V4671	V24L	missense_variant	E	24	V	L	-2.69	7.4	37	Internal	Decrease
507	V4672	V24L	missense_variant	E	24	V	L	-2.62	7	25	Environment	Decrease
508	V4672	V24L	missense_variant	E	24	V	L	-2.69	7.4	37	Internal	Decrease
509	V4816	V24I	missense_variant	ORF6	24	V	I	-0.51	7	25	Environment	Decrease
510	V4816	V24I	missense_variant	ORF6	24	V	I	-0.39	7.4	37	Internal	Decrease
511	V4874	V24I	missense_variant	ORF7a	24	V	I	0.21	7	25	Environment	Increase
512	V4874	V24I	missense_variant	ORF7a	24	V	I	0.34	7.4	37	Internal	Increase
513	V4875	V24F	missense_variant	ORF7a	24	V	F	-1.55	7	25	Environment	Decrease
514	V4875	V24F	missense_variant	ORF7a	24	V	F	-1.62	7.4	37	Internal	Decrease
515	V5032	M24I	missense_variant	ORF7b	24	M	I	0.05	7	25	Environment	Increase
516	V5032	M24I	missense_variant	ORF7b	24	M	I	0.01	7.4	37	Internal	Increase
517	V5092	S24L	missense_variant	ORF8	24	S	L	0.53	7	25	Environment	Increase
518	V5092	S24L	missense_variant	ORF8	24	S	L	0.58	7.4	37	Internal	Increase
519	V5291	T24A	missense_variant	N	24	T	A	-0.65	7	25	Environment	Decrease
520	V5291	T24A	missense_variant	N	24	T	A	-0.57	7.4	37	Internal	Decrease
521	V5292	T24N	missense_variant	N	24	T	N	-0.65	7	25	Environment	Decrease
522	V5292	T24N	missense_variant	N	24	T	N	-0.65	7.4	37	Internal	Decrease
523	V5293	T24I	missense_variant	N	24	T	I	-1.14	7	25	Environment	Decrease
524	V5293	T24I	missense_variant	N	24	T	I	-1.12	7.4	37	Internal	Decrease
525	V5706	R24C	missense_variant	ORF10	24	R	C	-1.66	7	25	Environment	Decrease
526	V5706	R24C	missense_variant	ORF10	24	R	C	-1.53	7.4	37	Internal	Decrease
527	V5707	R24H	missense_variant	ORF10	24	R	H	-2.57	7	25	Environment	Decrease
528	V5707	R24H	missense_variant	ORF10	24	R	H	-2.52	7.4	37	Internal	Decrease
529	V5708	R24L	missense_variant	ORF10	24	R	L	-1.4	7	25	Environment	Decrease
530	V5708	R24L	missense_variant	ORF10	24	R	L	-1.34	7.4	37	Internal	Decrease
531	V125	D25Y	missense_variant	ORF1ab_pp1a	25	D	Y	-1.76	7	25	Environment	Decrease
532	V125	D25Y	missense_variant	ORF1ab_pp1a	25	D	Y	-1.7	7.4	37	Internal	Decrease
533	V3548	P25T	missense_variant	S	25	P	T	-2.11	7	25	Environment	Decrease
534	V3548	P25T	missense_variant	S	25	P	T	-2.09	7.4	37	Internal	Decrease
535	V3549	P25S	missense_variant	S	25	P	S	-2.43	7	25	Environment	Decrease
536	V3549	P25S	missense_variant	S	25	P	S	-2.42	7.4	37	Internal	Decrease
537	V3550	P25L	missense_variant	S	25	P	L	-0.8	7	25	Environment	Decrease
538	V3550	P25L	missense_variant	S	25	P	L	-0.75	7.4	37	Internal	Decrease
539	V4335	P25S	missense_variant	ORF3a	25	P	S	-0.99	7	25	Environment	Decrease
540	V4335	P25S	missense_variant	ORF3a	25	P	S	-0.92	7.4	37	Internal	Decrease
541	V4336	P25L	missense_variant	ORF3a	25	P	L	0.33	7	25	Environment	Increase
542	V4336	P25L	missense_variant	ORF3a	25	P	L	0.44	7.4	37	Internal	Increase
543	V4876	R25T	missense_variant	ORF7a	25	R	T	-1.2	7	25	Environment	Decrease
544	V4876	R25T	missense_variant	ORF7a	25	R	T	-1.08	7.4	37	Internal	Decrease
545	V4877	R25I	missense_variant	ORF7a	25	R	I	0.32	7	25	Environment	Increase
546	V4877	R25I	missense_variant	ORF7a	25	R	I	0.47	7.4	37	Internal	Increase
547	V5033	L25F	missense_variant	ORF7b	25	L	F	-0.57	7	25	Environment	Decrease
548	V5033	L25F	missense_variant	ORF7b	25	L	F	-0.62	7.4	37	Internal	Decrease
549	V5093	C25F	missense_variant	ORF8	25	C	F	0.28	7	25	Environment	Increase
550	V5093	C25F	missense_variant	ORF8	25	C	F	0.27	7.4	37	Internal	Increase
551	V5294	G25C	missense_variant	N	25	G	C	-0.01	7	25	Environment	Decrease
552	V5294	G25C	missense_variant	N	25	G	C	0.09	7.4	37	Internal	Increase
553	V5295	G25D	missense_variant	N	25	G	D	0.15	7	25	Environment	Increase
554	V5295	G25D	missense_variant	N	25	G	D	0.13	7.4	37	Internal	Increase
555	V5296	G25V	missense_variant	N	25	G	V	-1.1	7	25	Environment	Decrease
556	V5296	G25V	missense_variant	N	25	G	V	-1.07	7.4	37	Internal	Decrease
557	V126	V26L	missense_variant	ORF1ab_pp1a	26	V	L	-2.59	7	25	Environment	Decrease
558	V126	V26L	missense_variant	ORF1ab_pp1a	26	V	L	-2.62	7.4	37	Internal	Decrease
559	V3551	P26S	missense_variant	S	26	P	S	-2.19	7	25	Environment	Decrease
560	V3551	P26S	missense_variant	S	26	P	S	-2.17	7.4	37	Internal	Decrease
561	V3552	P26H	missense_variant	S	26	P	H	-0.9	7	25	Environment	Decrease
562	V3552	P26H	missense_variant	S	26	P	H	-0.84	7.4	37	Internal	Decrease
563	V3553	P26L	missense_variant	S	26	P	L	-0.91	7	25	Environment	Decrease
564	V3553	P26L	missense_variant	S	26	P	L	-0.84	7.4	37	Internal	Decrease
565	V4337	S26L	missense_variant	ORF3a	26	S	L	0.92	7	25	Environment	Increase
566	V4337	S26L	missense_variant	ORF3a	26	S	L	1.02	7.4	37	Internal	Increase
567	V4673	F26L	missense_variant	E	26	F	L	-1.4	7	25	Environment	Decrease
568	V4673	F26L	missense_variant	E	26	F	L	-1.31	7.4	37	Internal	Decrease
569	V5034	I26V	missense_variant	ORF7b	26	I	V	-0.27	7	25	Environment	Decrease
570	V5034	I26V	missense_variant	ORF7b	26	I	V	-0.21	7.4	37	Internal	Decrease
571	V5035	I26T	missense_variant	ORF7b	26	I	T	-2.84	7	25	Environment	Decrease
572	V5035	I26T	missense_variant	ORF7b	26	I	T	-2.87	7.4	37	Internal	Decrease
573	V5094	T26I	missense_variant	ORF8	26	T	I	-0.53	7	25	Environment	Decrease
574	V5094	T26I	missense_variant	ORF8	26	T	I	-0.53	7.4	37	Internal	Decrease
575	V5297	S26N	missense_variant	N	26	S	N	0.09	7	25	Environment	Increase
576	V5297	S26N	missense_variant	N	26	S	N	0.14	7.4	37	Internal	Increase
577	V5298	S26I	missense_variant	N	26	S	I	-0.1	7	25	Environment	Decrease
578	V5298	S26I	missense_variant	N	26	S	I	0.02	7.4	37	Internal	Increase
579	V5709	Y26H	missense_variant	ORF10	26	Y	H	-1.68	7	25	Environment	Decrease
580	V5709	Y26H	missense_variant	ORF10	26	Y	H	-1.55	7.4	37	Internal	Decrease
581	V127	L27I	missense_variant	ORF1ab_pp1a	27	L	I	-1.37	7	25	Environment	Decrease
582	V127	L27I	missense_variant	ORF1ab_pp1a	27	L	I	-1.35	7.4	37	Internal	Decrease
583	V128	L27F	missense_variant	ORF1ab_pp1a	27	L	F	-0.7	7	25	Environment	Decrease
584	V128	L27F	missense_variant	ORF1ab_pp1a	27	L	F	-0.71	7.4	37	Internal	Decrease
585	V3554	A27T	missense_variant	S	27	A	T	-1.33	7	25	Environment	Decrease
586	V3554	A27T	missense_variant	S	27	A	T	-1.33	7.4	37	Internal	Decrease
587	V3555	A27S	missense_variant	S	27	A	S	-0.95	7	25	Environment	Decrease
588	V3555	A27S	missense_variant	S	27	A	S	-0.95	7.4	37	Internal	Decrease
589	V3556	A27V	missense_variant	S	27	A	V	0.82	7	25	Environment	Increase
590	V3556	A27V	missense_variant	S	27	A	V	0.93	7.4	37	Internal	Increase
591	V4338	D27H	missense_variant	ORF3a	27	D	H	-0.42	7	25	Environment	Decrease
592	V4338	D27H	missense_variant	ORF3a	27	D	H	-0.19	7.4	37	Internal	Decrease
593	V4339	D27Y	missense_variant	ORF3a	27	D	Y	-0.39	7	25	Environment	Decrease
594	V4339	D27Y	missense_variant	ORF3a	27	D	Y	-0.28	7.4	37	Internal	Decrease
595	V4340	D27G	missense_variant	ORF3a	27	D	G	-0.88	7	25	Environment	Decrease
596	V4340	D27G	missense_variant	ORF3a	27	D	G	-0.65	7.4	37	Internal	Decrease
597	V4817	W27L	missense_variant	ORF6	27	W	L	-0.95	7	25	Environment	Decrease
598	V4817	W27L	missense_variant	ORF6	27	W	L	-0.85	7.4	37	Internal	Decrease
599	V4878	T27I	missense_variant	ORF7a	27	T	I	0.06	7	25	Environment	Increase
600	V4878	T27I	missense_variant	ORF7a	27	T	I	0.11	7.4	37	Internal	Increase
601	V5036	I27T	missense_variant	ORF7b	27	I	T	-3.25	7	25	Environment	Decrease
602	V5036	I27T	missense_variant	ORF7b	27	I	T	-3.28	7.4	37	Internal	Decrease
603	V5095	Q27K	missense_variant	ORF8	27	Q	K	-0.09	7	25	Environment	Decrease
604	V5095	Q27K	missense_variant	ORF8	27	Q	K	-0.03	7.4	37	Internal	Decrease
605	V129	V28I	missense_variant	ORF1ab_pp1a	28	V	I	-1.29	7	25	Environment	Decrease
606	V129	V28I	missense_variant	ORF1ab_pp1a	28	V	I	-1.21	7.4	37	Internal	Decrease
607	V130	V28L	missense_variant	ORF1ab_pp1a	28	V	L	-1.61	7	25	Environment	Decrease
608	V130	V28L	missense_variant	ORF1ab_pp1a	28	V	L	-1.64	7.4	37	Internal	Decrease
609	V3557	Y28H	missense_variant	S	28	Y	H	-0.2	7	25	Environment	Decrease
610	V3557	Y28H	missense_variant	S	28	Y	H	-0.06	7.4	37	Internal	Decrease
611	V4731	F28L	missense_variant	M	28	F	L	-2.35	7	25	Environment	Decrease
612	V4731	F28L	missense_variant	M	28	F	L	-2.21	7.4	37	Internal	Decrease
613	V4879	T28I	missense_variant	ORF7a	28	T	I	0.04	7	25	Environment	Increase
614	V4879	T28I	missense_variant	ORF7a	28	T	I	0.07	7.4	37	Internal	Increase
615	V5097	H28Y	missense_variant	ORF8	28	H	Y	1.58	7	25	Environment	Increase
616	V5097	H28Y	missense_variant	ORF8	28	H	Y	1.54	7.4	37	Internal	Increase
617	V5098	H28R	missense_variant	ORF8	28	H	R	-0.18	7	25	Environment	Decrease
618	V5098	H28R	missense_variant	ORF8	28	H	R	-0.17	7.4	37	Internal	Decrease
619	V5299	Q28R	missense_variant	N	28	Q	R	0.21	7	25	Environment	Increase
620	V5299	Q28R	missense_variant	N	28	Q	R	0.25	7.4	37	Internal	Increase
621	V5300	Q28H	missense_variant	N	28	Q	H	0.92	7	25	Environment	Increase
622	V5300	Q28H	missense_variant	N	28	Q	H	0.98	7.4	37	Internal	Increase
623	V5710	A28S	missense_variant	ORF10	28	A	S	-1.25	7	25	Environment	Decrease
624	V5710	A28S	missense_variant	ORF10	28	A	S	-1.22	7.4	37	Internal	Decrease
625	V5711	A28V	missense_variant	ORF10	28	A	V	-0.54	7	25	Environment	Decrease
626	V5711	A28V	missense_variant	ORF10	28	A	V	-0.44	7.4	37	Internal	Decrease
627	V131	R29C	missense_variant	ORF1ab_pp1a	29	R	C	-1.57	7	25	Environment	Decrease
628	V131	R29C	missense_variant	ORF1ab_pp1a	29	R	C	-1.5	7.4	37	Internal	Decrease
629	V132	R29L	missense_variant	ORF1ab_pp1a	29	R	L	-0.82	7	25	Environment	Decrease
630	V132	R29L	missense_variant	ORF1ab_pp1a	29	R	L	-0.82	7.4	37	Internal	Decrease
631	V3558	T29A	missense_variant	S	29	T	A	-0.69	7	25	Environment	Decrease
632	V3558	T29A	missense_variant	S	29	T	A	-0.63	7.4	37	Internal	Decrease
633	V3559	T29I	missense_variant	S	29	T	I	-0.15	7	25	Environment	Decrease
634	V3559	T29I	missense_variant	S	29	T	I	-0.11	7.4	37	Internal	Decrease
635	V4341	V29I	missense_variant	ORF3a	29	V	I	-0.77	7	25	Environment	Decrease
636	V4341	V29I	missense_variant	ORF3a	29	V	I	-0.63	7.4	37	Internal	Decrease
637	V4342	V29F	missense_variant	ORF3a	29	V	F	-2.43	7	25	Environment	Decrease
638	V4342	V29F	missense_variant	ORF3a	29	V	F	-2.5	7.4	37	Internal	Decrease
639	V4732	L29F	missense_variant	M	29	L	F	-1.05	7	25	Environment	Decrease
640	V4732	L29F	missense_variant	M	29	L	F	-1.09	7.4	37	Internal	Decrease
641	V4818	L29F	missense_variant	ORF6	29	L	F	-0.16	7	25	Environment	Decrease
642	V4818	L29F	missense_variant	ORF6	29	L	F	-0.19	7.4	37	Internal	Decrease
643	V4880	V29L	missense_variant	ORF7a	29	V	L	-0.64	7	25	Environment	Decrease
644	V4880	V29L	missense_variant	ORF7a	29	V	L	-0.64	7.4	37	Internal	Decrease
645	V5037	W29L	missense_variant	ORF7b	29	W	L	-1.12	7	25	Environment	Decrease
646	V5037	W29L	missense_variant	ORF7b	29	W	L	-1.06	7.4	37	Internal	Decrease
647	V5100	Q29L	missense_variant	ORF8	29	Q	L	0.02	7	25	Environment	Increase
648	V5100	Q29L	missense_variant	ORF8	29	Q	L	0.09	7.4	37	Internal	Increase
649	V5301	N29S	missense_variant	N	29	N	S	-0.48	7	25	Environment	Decrease
650	V5301	N29S	missense_variant	N	29	N	S	-0.34	7.4	37	Internal	Decrease
651	V133	G30S	missense_variant	ORF1ab_pp1a	30	G	S	-1.26	7	25	Environment	Decrease
652	V133	G30S	missense_variant	ORF1ab_pp1a	30	G	S	-1.2	7.4	37	Internal	Decrease
653	V134	G30D	missense_variant	ORF1ab_pp1a	30	G	D	-0.65	7	25	Environment	Decrease
654	V134	G30D	missense_variant	ORF1ab_pp1a	30	G	D	-0.66	7.4	37	Internal	Decrease
655	V135	G30A	missense_variant	ORF1ab_pp1a	30	G	A	-1.04	7	25	Environment	Decrease
656	V135	G30A	missense_variant	ORF1ab_pp1a	30	G	A	-0.9	7.4	37	Internal	Decrease
657	V4343	R30C	missense_variant	ORF3a	30	R	C	0.2	7	25	Environment	Increase
658	V4343	R30C	missense_variant	ORF3a	30	R	C	0.32	7.4	37	Internal	Increase
659	V4344	R30H	missense_variant	ORF3a	30	R	H	-0.49	7	25	Environment	Decrease
660	V4344	R30H	missense_variant	ORF3a	30	R	H	-0.42	7.4	37	Internal	Decrease
661	V4345	R30L	missense_variant	ORF3a	30	R	L	0.64	7	25	Environment	Increase
662	V4345	R30L	missense_variant	ORF3a	30	R	L	0.73	7.4	37	Internal	Increase
663	V4674	T30A	missense_variant	E	30	T	A	-0.62	7	25	Environment	Decrease
664	V4674	T30A	missense_variant	E	30	T	A	-0.56	7.4	37	Internal	Decrease
665	V4675	T30I	missense_variant	E	30	T	I	0.34	7	25	Environment	Increase
666	V4675	T30I	missense_variant	E	30	T	I	0.34	7.4	37	Internal	Increase
667	V4733	T30I	missense_variant	M	30	T	I	-0.65	7	25	Environment	Decrease
668	V4733	T30I	missense_variant	M	30	T	I	-0.63	7.4	37	Internal	Decrease
669	V5101	P30S	missense_variant	ORF8	30	P	S	-2.12	7	25	Environment	Decrease
670	V5101	P30S	missense_variant	ORF8	30	P	S	-2.07	7.4	37	Internal	Decrease
671	V5102	P30L	missense_variant	ORF8	30	P	L	-0.96	7	25	Environment	Decrease
672	V5102	P30L	missense_variant	ORF8	30	P	L	-0.9	7.4	37	Internal	Decrease
673	V5304	G30R	missense_variant	N	30	G	R	-0.4	7	25	Environment	Decrease
674	V5304	G30R	missense_variant	N	30	G	R	-0.39	7.4	37	Internal	Decrease
675	V5713	V30L	missense_variant	ORF10	30	V	L	-1.31	7	25	Environment	Decrease
676	V5713	V30L	missense_variant	ORF10	30	V	L	-1.26	7.4	37	Internal	Decrease
677	V4346	A31T	missense_variant	ORF3a	31	A	T	-1.04	7	25	Environment	Decrease
678	V4346	A31T	missense_variant	ORF3a	31	A	T	-1.04	7.4	37	Internal	Decrease
679	V4347	A31S	missense_variant	ORF3a	31	A	S	-0.44	7	25	Environment	Decrease
680	V4347	A31S	missense_variant	ORF3a	31	A	S	-0.48	7.4	37	Internal	Decrease
681	V4348	A31V	missense_variant	ORF3a	31	A	V	0.05	7	25	Environment	Increase
682	V4348	A31V	missense_variant	ORF3a	31	A	V	0.09	7.4	37	Internal	Increase
683	V4819	Y31H	missense_variant	ORF6	31	Y	H	-0.38	7	25	Environment	Decrease
684	V4819	Y31H	missense_variant	ORF6	31	Y	H	-0.26	7.4	37	Internal	Decrease
685	V4820	Y31C	missense_variant	ORF6	31	Y	C	0.94	7	25	Environment	Increase
686	V4820	Y31C	missense_variant	ORF6	31	Y	C	1.11	7.4	37	Internal	Increase
687	V5038	S31L	missense_variant	ORF7b	31	S	L	-0.85	7	25	Environment	Decrease
688	V5038	S31L	missense_variant	ORF7b	31	S	L	-0.8	7.4	37	Internal	Decrease
689	V5103	Y31H	missense_variant	ORF8	31	Y	H	-0.91	7	25	Environment	Decrease
690	V5103	Y31H	missense_variant	ORF8	31	Y	H	-0.78	7.4	37	Internal	Decrease
691	V5104	Y31F	missense_variant	ORF8	31	Y	F	-0.09	7	25	Environment	Decrease
692	V5104	Y31F	missense_variant	ORF8	31	Y	F	0	7.4	37	Internal	Decrease
693	V5309	E31Q	missense_variant	N	31	E	Q	-0.73	7	25	Environment	Decrease
694	V5309	E31Q	missense_variant	N	31	E	Q	-0.72	7.4	37	Internal	Decrease
695	V5310	E31G	missense_variant	N	31	E	G	-1.77	7	25	Environment	Decrease
696	V5310	E31G	missense_variant	N	31	E	G	-1.68	7.4	37	Internal	Decrease
697	V5714	D31H	missense_variant	ORF10	31	D	H	-1.69	7	25	Environment	Decrease
698	V5714	D31H	missense_variant	ORF10	31	D	H	-1.46	7.4	37	Internal	Decrease
699	V5715	D31Y	missense_variant	ORF10	31	D	Y	-1.48	7	25	Environment	Decrease
700	V5715	D31Y	missense_variant	ORF10	31	D	Y	-1.36	7.4	37	Internal	Decrease
701	V3560	F32L	missense_variant	S	32	F	L	-2.68	7	25	Environment	Decrease
702	V3560	F32L	missense_variant	S	32	F	L	-2.46	7.4	37	Internal	Decrease
703	V4349	T32A	missense_variant	ORF3a	32	T	A	-0.82	7	25	Environment	Decrease
704	V4349	T32A	missense_variant	ORF3a	32	T	A	-0.77	7.4	37	Internal	Decrease
705	V4350	T32I	missense_variant	ORF3a	32	T	I	0.35	7	25	Environment	Increase
706	V4350	T32I	missense_variant	ORF3a	32	T	I	0.34	7.4	37	Internal	Increase
707	V4821	I32T	missense_variant	ORF6	32	I	T	-1.7	7	25	Environment	Decrease
708	V4821	I32T	missense_variant	ORF6	32	I	T	-1.7	7.4	37	Internal	Decrease
709	V4881	K32R	missense_variant	ORF7a	32	K	R	-0.67	7	25	Environment	Decrease
710	V4881	K32R	missense_variant	ORF7a	32	K	R	-0.65	7.4	37	Internal	Decrease
711	V4882	K32N	missense_variant	ORF7a	32	K	N	-0.61	7	25	Environment	Decrease
712	V4882	K32N	missense_variant	ORF7a	32	K	N	-0.62	7.4	37	Internal	Decrease
713	V5039	L32F	missense_variant	ORF7b	32	L	F	0.07	7	25	Environment	Increase
714	V5039	L32F	missense_variant	ORF7b	32	L	F	0.04	7.4	37	Internal	Increase
715	V5105	V32I	missense_variant	ORF8	32	V	I	-0.08	7	25	Environment	Decrease
716	V5105	V32I	missense_variant	ORF8	32	V	I	0.04	7.4	37	Internal	Increase
717	V5106	V32L	missense_variant	ORF8	32	V	L	-0.13	7	25	Environment	Decrease
718	V5106	V32L	missense_variant	ORF8	32	V	L	-0.09	7.4	37	Internal	Decrease
719	V5311	R32C	missense_variant	N	32	R	C	0.29	7	25	Environment	Increase
720	V5311	R32C	missense_variant	N	32	R	C	0.43	7.4	37	Internal	Increase
721	V5312	R32H	missense_variant	N	32	R	H	0.34	7	25	Environment	Increase
722	V5312	R32H	missense_variant	N	32	R	H	0.44	7.4	37	Internal	Increase
723	V5716	V32L	missense_variant	ORF10	32	V	L	-1.27	7	25	Environment	Decrease
724	V5716	V32L	missense_variant	ORF10	32	V	L	-1.24	7.4	37	Internal	Decrease
725	V136	D33N	missense_variant	ORF1ab_pp1a	33	D	N	-2.32	7	25	Environment	Decrease
726	V136	D33N	missense_variant	ORF1ab_pp1a	33	D	N	-2.17	7.4	37	Internal	Decrease
727	V3561	T33I	missense_variant	S	33	T	I	-0.59	7	25	Environment	Decrease
728	V3561	T33I	missense_variant	S	33	T	I	-0.57	7.4	37	Internal	Decrease
729	V4351	A33S	missense_variant	ORF3a	33	A	S	-0.4	7	25	Environment	Decrease
730	V4351	A33S	missense_variant	ORF3a	33	A	S	-0.44	7.4	37	Internal	Decrease
731	V4352	A33E	missense_variant	ORF3a	33	A	E	-0.44	7	25	Environment	Decrease
732	V4352	A33E	missense_variant	ORF3a	33	A	E	-0.5	7.4	37	Internal	Decrease
733	V4734	C33F	missense_variant	M	33	C	F	-0.9	7	25	Environment	Decrease
734	V4734	C33F	missense_variant	M	33	C	F	-0.91	7.4	37	Internal	Decrease
735	V4822	I33L	missense_variant	ORF6	33	I	L	-0.99	7	25	Environment	Decrease
736	V4822	I33L	missense_variant	ORF6	33	I	L	-0.96	7.4	37	Internal	Decrease
737	V4823	I33T	missense_variant	ORF6	33	I	T	-1.7	7	25	Environment	Decrease
738	V4823	I33T	missense_variant	ORF6	33	I	T	-1.7	7.4	37	Internal	Decrease
739	V5040	E33K	missense_variant	ORF7b	33	E	K	-0.75	7	25	Environment	Decrease
740	V5040	E33K	missense_variant	ORF7b	33	E	K	-0.7	7.4	37	Internal	Decrease
741	V5042	E33A	missense_variant	ORF7b	33	E	A	-0.19	7	25	Environment	Decrease
742	V5042	E33A	missense_variant	ORF7b	33	E	A	-0.09	7.4	37	Internal	Decrease
743	V5107	V33F	missense_variant	ORF8	33	V	F	-1.39	7	25	Environment	Decrease
744	V5107	V33F	missense_variant	ORF8	33	V	F	-1.42	7.4	37	Internal	Decrease
745	V5313	S33G	missense_variant	N	33	S	G	-1.14	7	25	Environment	Decrease
746	V5313	S33G	missense_variant	N	33	S	G	-1.05	7.4	37	Internal	Decrease
747	V5314	S33C	missense_variant	N	33	S	C	0.19	7	25	Environment	Increase
748	V5314	S33C	missense_variant	N	33	S	C	0.33	7.4	37	Internal	Increase
749	V5315	S33N	missense_variant	N	33	S	N	0.42	7	25	Environment	Increase
750	V5315	S33N	missense_variant	N	33	S	N	0.48	7.4	37	Internal	Increase
751	V5316	S33I	missense_variant	N	33	S	I	0.63	7	25	Environment	Increase
752	V5316	S33I	missense_variant	N	33	S	I	0.77	7.4	37	Internal	Increase
753	V137	S34T	missense_variant	ORF1ab_pp1a	34	S	T	-1.38	7	25	Environment	Decrease
754	V137	S34T	missense_variant	ORF1ab_pp1a	34	S	T	-1.32	7.4	37	Internal	Decrease
755	V138	S34F	missense_variant	ORF1ab_pp1a	34	S	F	-0.26	7	25	Environment	Decrease
756	V138	S34F	missense_variant	ORF1ab_pp1a	34	S	F	-0.28	7.4	37	Internal	Decrease
757	V3562	R34L	missense_variant	S	34	R	L	-0.95	7	25	Environment	Decrease
758	V3562	R34L	missense_variant	S	34	R	L	-0.87	7.4	37	Internal	Decrease
759	V4353	T34A	missense_variant	ORF3a	34	T	A	-0.84	7	25	Environment	Decrease
760	V4353	T34A	missense_variant	ORF3a	34	T	A	-0.81	7.4	37	Internal	Decrease
761	V4354	T34M	missense_variant	ORF3a	34	T	M	-0.08	7	25	Environment	Decrease
762	V4354	T34M	missense_variant	ORF3a	34	T	M	-0.12	7.4	37	Internal	Decrease
763	V4735	L34F	missense_variant	M	34	L	F	-0.9	7	25	Environment	Decrease
764	V4735	L34F	missense_variant	M	34	L	F	-0.92	7.4	37	Internal	Decrease
765	V4824	N34K	missense_variant	ORF6	34	N	K	-0.15	7	25	Environment	Decrease
766	V4824	N34K	missense_variant	ORF6	34	N	K	-0.04	7.4	37	Internal	Decrease
767	V4883	P34S	missense_variant	ORF7a	34	P	S	-1.75	7	25	Environment	Decrease
768	V4883	P34S	missense_variant	ORF7a	34	P	S	-1.69	7.4	37	Internal	Decrease
769	V4884	P34L	missense_variant	ORF7a	34	P	L	-1.22	7	25	Environment	Decrease
770	V4884	P34L	missense_variant	ORF7a	34	P	L	-1.13	7.4	37	Internal	Decrease
771	V5108	D34Y	missense_variant	ORF8	34	D	Y	0.89	7	25	Environment	Increase
772	V5108	D34Y	missense_variant	ORF8	34	D	Y	0.99	7.4	37	Internal	Increase
773	V5109	D34G	missense_variant	ORF8	34	D	G	-0.79	7	25	Environment	Decrease
774	V5109	D34G	missense_variant	ORF8	34	D	G	-0.59	7.4	37	Internal	Decrease
775	V5317	G34W	missense_variant	N	34	G	W	1.15	7	25	Environment	Increase
776	V5317	G34W	missense_variant	N	34	G	W	1.21	7.4	37	Internal	Increase
777	V5318	G34E	missense_variant	N	34	G	E	1.11	7	25	Environment	Increase
778	V5318	G34E	missense_variant	N	34	G	E	1.14	7.4	37	Internal	Increase
779	V5319	G34V	missense_variant	N	34	G	V	0.41	7	25	Environment	Increase
780	V5319	G34V	missense_variant	N	34	G	V	0.47	7.4	37	Internal	Increase
781	V139	V35L	missense_variant	ORF1ab_pp1a	35	V	L	-0.8	7	25	Environment	Decrease
782	V139	V35L	missense_variant	ORF1ab_pp1a	35	V	L	-0.85	7.4	37	Internal	Decrease
783	V4355	I35T	missense_variant	ORF3a	35	I	T	-3.71	7	25	Environment	Decrease
784	V4355	I35T	missense_variant	ORF3a	35	I	T	-3.76	7.4	37	Internal	Decrease
785	V4885	C35F	missense_variant	ORF7a	35	C	F	-0.2	7	25	Environment	Decrease
786	V4885	C35F	missense_variant	ORF7a	35	C	F	-0.19	7.4	37	Internal	Decrease
787	V5110	D35Y	missense_variant	ORF8	35	D	Y	0.7	7	25	Environment	Increase
788	V5110	D35Y	missense_variant	ORF8	35	D	Y	0.81	7.4	37	Internal	Increase
789	V5320	A35T	missense_variant	N	35	A	T	0.35	7	25	Environment	Increase
790	V5320	A35T	missense_variant	N	35	A	T	0.38	7.4	37	Internal	Increase
791	V5321	A35S	missense_variant	N	35	A	S	0.54	7	25	Environment	Increase
792	V5321	A35S	missense_variant	N	35	A	S	0.55	7.4	37	Internal	Increase
793	V5322	A35V	missense_variant	N	35	A	V	0.19	7	25	Environment	Increase
794	V5322	A35V	missense_variant	N	35	A	V	0.25	7.4	37	Internal	Increase
795	V4356	P36L	missense_variant	ORF3a	36	P	L	-0.19	7	25	Environment	Decrease
796	V4356	P36L	missense_variant	ORF3a	36	P	L	-0.13	7.4	37	Internal	Decrease
797	V4886	S36P	missense_variant	ORF7a	36	S	P	-0.71	7	25	Environment	Decrease
798	V4886	S36P	missense_variant	ORF7a	36	S	P	-0.64	7.4	37	Internal	Decrease
799	V5111	P36S	missense_variant	ORF8	36	P	S	-2.1	7	25	Environment	Decrease
800	V5111	P36S	missense_variant	ORF8	36	P	S	-2.04	7.4	37	Internal	Decrease
801	V5112	P36L	missense_variant	ORF8	36	P	L	-0.93	7	25	Environment	Decrease
802	V5112	P36L	missense_variant	ORF8	36	P	L	-0.86	7.4	37	Internal	Decrease
803	V5323	R36Q	missense_variant	N	36	R	Q	0.25	7	25	Environment	Increase
804	V5323	R36Q	missense_variant	N	36	R	Q	0.38	7.4	37	Internal	Increase
805	V5324	R36L	missense_variant	N	36	R	L	0.6	7	25	Environment	Increase
806	V5324	R36L	missense_variant	N	36	R	L	0.73	7.4	37	Internal	Increase
807	V140	E37K	missense_variant	ORF1ab_pp1a	37	E	K	-1.35	7	25	Environment	Decrease
808	V140	E37K	missense_variant	ORF1ab_pp1a	37	E	K	-1.31	7.4	37	Internal	Decrease
809	V141	E37D	missense_variant	ORF1ab_pp1a	37	E	D	-0.41	7	25	Environment	Decrease
810	V141	E37D	missense_variant	ORF1ab_pp1a	37	E	D	-0.4	7.4	37	Internal	Decrease
811	V4357	I37V	missense_variant	ORF3a	37	I	V	-0.57	7	25	Environment	Decrease
812	V4357	I37V	missense_variant	ORF3a	37	I	V	-0.48	7.4	37	Internal	Decrease
813	V4358	I37T	missense_variant	ORF3a	37	I	T	-3.78	7	25	Environment	Decrease
814	V4358	I37T	missense_variant	ORF3a	37	I	T	-3.83	7.4	37	Internal	Decrease
815	V4887	S37Y	missense_variant	ORF7a	37	S	Y	-0.06	7	25	Environment	Decrease
816	V4887	S37Y	missense_variant	ORF7a	37	S	Y	-0.1	7.4	37	Internal	Decrease
817	V4888	S37F	missense_variant	ORF7a	37	S	F	-0.01	7	25	Environment	Decrease
818	V4888	S37F	missense_variant	ORF7a	37	S	F	-0.01	7.4	37	Internal	Decrease
819	V5043	H37Y	missense_variant	ORF7b	37	H	Y	2.42	7	25	Environment	Increase
820	V5043	H37Y	missense_variant	ORF7b	37	H	Y	2.35	7.4	37	Internal	Increase
821	V5044	H37L	missense_variant	ORF7b	37	H	L	1.94	7	25	Environment	Increase
822	V5044	H37L	missense_variant	ORF7b	37	H	L	1.96	7.4	37	Internal	Increase
823	V5045	H37Q	missense_variant	ORF7b	37	H	Q	-0.25	7	25	Environment	Decrease
824	V5045	H37Q	missense_variant	ORF7b	37	H	Q	-0.25	7.4	37	Internal	Decrease
825	V5113	C37F	missense_variant	ORF8	37	C	F	-0.14	7	25	Environment	Decrease
826	V5113	C37F	missense_variant	ORF8	37	C	F	-0.11	7.4	37	Internal	Decrease
827	V5325	S37P	missense_variant	N	37	S	P	0.54	7	25	Environment	Increase
828	V5325	S37P	missense_variant	N	37	S	P	0.62	7.4	37	Internal	Increase
829	V5326	S37L	missense_variant	N	37	S	L	1.21	7	25	Environment	Increase
830	V5326	S37L	missense_variant	N	37	S	L	1.31	7.4	37	Internal	Increase
831	V5717	L37F	missense_variant	ORF10	37	L	F	-0.09	7	25	Environment	Decrease
832	V5717	L37F	missense_variant	ORF10	37	L	F	-0.09	7.4	37	Internal	Decrease
833	V142	V38A	missense_variant	ORF1ab_pp1a	38	V	A	-1.98	7	25	Environment	Decrease
834	V142	V38A	missense_variant	ORF1ab_pp1a	38	V	A	-1.94	7.4	37	Internal	Decrease
835	V4359	Q38K	missense_variant	ORF3a	38	Q	K	-0.46	7	25	Environment	Decrease
836	V4359	Q38K	missense_variant	ORF3a	38	Q	K	-0.44	7.4	37	Internal	Decrease
837	V4360	Q38E	missense_variant	ORF3a	38	Q	E	0.34	7	25	Environment	Increase
838	V4360	Q38E	missense_variant	ORF3a	38	Q	E	0.3	7.4	37	Internal	Increase
839	V4361	Q38P	missense_variant	ORF3a	38	Q	P	-0.82	7	25	Environment	Decrease
840	V4361	Q38P	missense_variant	ORF3a	38	Q	P	-0.77	7.4	37	Internal	Decrease
841	V4362	Q38R	missense_variant	ORF3a	38	Q	R	-0.88	7	25	Environment	Decrease
842	V4362	Q38R	missense_variant	ORF3a	38	Q	R	-0.88	7.4	37	Internal	Decrease
843	V4363	Q38L	missense_variant	ORF3a	38	Q	L	0.55	7	25	Environment	Increase
844	V4363	Q38L	missense_variant	ORF3a	38	Q	L	0.61	7.4	37	Internal	Increase
845	V4889	G38R	missense_variant	ORF7a	38	G	R	-0.61	7	25	Environment	Decrease
846	V4889	G38R	missense_variant	ORF7a	38	G	R	-0.64	7.4	37	Internal	Decrease
847	V4891	G38A	missense_variant	ORF7a	38	G	A	-0.33	7	25	Environment	Decrease
848	V4891	G38A	missense_variant	ORF7a	38	G	A	-0.22	7.4	37	Internal	Decrease
849	V4892	G38V	missense_variant	ORF7a	38	G	V	-0.31	7	25	Environment	Decrease
850	V4892	G38V	missense_variant	ORF7a	38	G	V	-0.25	7.4	37	Internal	Decrease
851	V5114	P38S	missense_variant	ORF8	38	P	S	-2.39	7	25	Environment	Decrease
852	V5114	P38S	missense_variant	ORF8	38	P	S	-2.34	7.4	37	Internal	Decrease
853	V5115	P38L	missense_variant	ORF8	38	P	L	-1.28	7	25	Environment	Decrease
854	V5115	P38L	missense_variant	ORF8	38	P	L	-1.21	7.4	37	Internal	Decrease
855	V5327	K38R	missense_variant	N	38	K	R	0.84	7	25	Environment	Increase
856	V5327	K38R	missense_variant	N	38	K	R	0.88	7.4	37	Internal	Increase
857	V5718	T38A	missense_variant	ORF10	38	T	A	-2.34	7	25	Environment	Decrease
858	V5718	T38A	missense_variant	ORF10	38	T	A	-2.19	7.4	37	Internal	Decrease
859	V5719	T38I	missense_variant	ORF10	38	T	I	-1.25	7	25	Environment	Decrease
860	V5719	T38I	missense_variant	ORF10	38	T	I	-1.24	7.4	37	Internal	Decrease
861	V4364	A39T	missense_variant	ORF3a	39	A	T	-1.09	7	25	Environment	Decrease
862	V4364	A39T	missense_variant	ORF3a	39	A	T	-1.09	7.4	37	Internal	Decrease
863	V4893	T39I	missense_variant	ORF7a	39	T	I	0.28	7	25	Environment	Increase
864	V4893	T39I	missense_variant	ORF7a	39	T	I	0.3	7.4	37	Internal	Increase
865	V5046	E39Q	missense_variant	ORF7b	39	E	Q	-0.15	7	25	Environment	Decrease
866	V5046	E39Q	missense_variant	ORF7b	39	E	Q	-0.1	7.4	37	Internal	Decrease
867	V5116	I39T	missense_variant	ORF8	39	I	T	-3.46	7	25	Environment	Decrease
868	V5116	I39T	missense_variant	ORF8	39	I	T	-3.44	7.4	37	Internal	Decrease
869	V5328	Q39L	missense_variant	N	39	Q	L	0.84	7	25	Environment	Increase
870	V5328	Q39L	missense_variant	N	39	Q	L	0.95	7.4	37	Internal	Increase
871	V143	S40L	missense_variant	ORF1ab_pp1a	40	S	L	-0.57	7	25	Environment	Decrease
872	V143	S40L	missense_variant	ORF1ab_pp1a	40	S	L	-0.5	7.4	37	Internal	Decrease
873	V4365	S40P	missense_variant	ORF3a	40	S	P	-0.39	7	25	Environment	Decrease
874	V4365	S40P	missense_variant	ORF3a	40	S	P	-0.35	7.4	37	Internal	Decrease
875	V4366	S40L	missense_variant	ORF3a	40	S	L	0.54	7	25	Environment	Increase
876	V4366	S40L	missense_variant	ORF3a	40	S	L	0.64	7.4	37	Internal	Increase
877	V4736	A40S	missense_variant	M	40	A	S	0	7	25	Environment	Decrease
878	V4736	A40S	missense_variant	M	40	A	S	0.01	7.4	37	Internal	Increase
879	V4894	Y40H	missense_variant	ORF7a	40	Y	H	-0.25	7	25	Environment	Decrease
880	V4894	Y40H	missense_variant	ORF7a	40	Y	H	-0.13	7.4	37	Internal	Decrease
881	V5049	T40I	missense_variant	ORF7b	40	T	I	-0.22	7	25	Environment	Decrease
882	V5049	T40I	missense_variant	ORF7b	40	T	I	-0.18	7.4	37	Internal	Decrease
883	V5117	H40Y	missense_variant	ORF8	40	H	Y	1.28	7	25	Environment	Increase
884	V5117	H40Y	missense_variant	ORF8	40	H	Y	1.24	7.4	37	Internal	Increase
885	V5329	R40C	missense_variant	N	40	R	C	0.36	7	25	Environment	Increase
886	V5329	R40C	missense_variant	N	40	R	C	0.54	7.4	37	Internal	Increase
887	V5330	R40H	missense_variant	N	40	R	H	0.14	7	25	Environment	Increase
888	V5330	R40H	missense_variant	N	40	R	H	0.27	7.4	37	Internal	Increase
889	V5331	R40L	missense_variant	N	40	R	L	0.29	7	25	Environment	Increase
890	V5331	R40L	missense_variant	N	40	R	L	0.41	7.4	37	Internal	Increase
891	V4367	L41F	missense_variant	ORF3a	41	L	F	-1.36	7	25	Environment	Decrease
892	V4367	L41F	missense_variant	ORF3a	41	L	F	-1.42	7.4	37	Internal	Decrease
893	V4368	L41H	missense_variant	ORF3a	41	L	H	-1.78	7	25	Environment	Decrease
894	V4368	L41H	missense_variant	ORF3a	41	L	H	-1.8	7.4	37	Internal	Decrease
895	V4369	L41P	missense_variant	ORF3a	41	L	P	-1.53	7	25	Environment	Decrease
896	V4369	L41P	missense_variant	ORF3a	41	L	P	-1.55	7.4	37	Internal	Decrease
897	V4370	L41R	missense_variant	ORF3a	41	L	R	-2.55	7	25	Environment	Decrease
898	V4370	L41R	missense_variant	ORF3a	41	L	R	-2.68	7.4	37	Internal	Decrease
899	V4676	A41S	missense_variant	E	41	A	S	0.25	7	25	Environment	Increase
900	V4676	A41S	missense_variant	E	41	A	S	0.3	7.4	37	Internal	Increase
901	V4677	A41V	missense_variant	E	41	A	V	0.75	7	25	Environment	Increase
902	V4677	A41V	missense_variant	E	41	A	V	0.88	7.4	37	Internal	Increase
903	V4825	S41F	missense_variant	ORF6	41	S	F	-0.3	7	25	Environment	Decrease
904	V4825	S41F	missense_variant	ORF6	41	S	F	-0.27	7.4	37	Internal	Decrease
905	V4896	E41D	missense_variant	ORF7a	41	E	D	-0.42	7	25	Environment	Decrease
906	V4896	E41D	missense_variant	ORF7a	41	E	D	-0.4	7.4	37	Internal	Decrease
907	V5050	C41G	missense_variant	ORF7b	41	C	G	-0.44	7	25	Environment	Decrease
908	V5050	C41G	missense_variant	ORF7b	41	C	G	-0.35	7.4	37	Internal	Decrease
909	V5051	C41S	missense_variant	ORF7b	41	C	S	0.45	7	25	Environment	Increase
910	V5051	C41S	missense_variant	ORF7b	41	C	S	0.59	7.4	37	Internal	Increase
911	V5052	C41F	missense_variant	ORF7b	41	C	F	1.03	7	25	Environment	Increase
912	V5052	C41F	missense_variant	ORF7b	41	C	F	1.07	7.4	37	Internal	Increase
913	V5118	F41C	missense_variant	ORF8	41	F	C	-2.36	7	25	Environment	Decrease
914	V5118	F41C	missense_variant	ORF8	41	F	C	-2.17	7.4	37	Internal	Decrease
915	V5332	R41Q	missense_variant	N	41	R	Q	-0.19	7	25	Environment	Decrease
916	V5332	R41Q	missense_variant	N	41	R	Q	-0.07	7.4	37	Internal	Decrease
917	V5333	R41L	missense_variant	N	41	R	L	0.47	7	25	Environment	Increase
918	V5333	R41L	missense_variant	N	41	R	L	0.6	7.4	37	Internal	Increase
919	V4371	P42S	missense_variant	ORF3a	42	P	S	-1.68	7	25	Environment	Decrease
920	V4371	P42S	missense_variant	ORF3a	42	P	S	-1.64	7.4	37	Internal	Decrease
921	V4372	P42H	missense_variant	ORF3a	42	P	H	-1.81	7	25	Environment	Decrease
922	V4372	P42H	missense_variant	ORF3a	42	P	H	-1.76	7.4	37	Internal	Decrease
923	V4373	P42R	missense_variant	ORF3a	42	P	R	-1.46	7	25	Environment	Decrease
924	V4373	P42R	missense_variant	ORF3a	42	P	R	-1.47	7.4	37	Internal	Decrease
925	V4374	P42L	missense_variant	ORF3a	42	P	L	-0.89	7	25	Environment	Decrease
926	V4374	P42L	missense_variant	ORF3a	42	P	L	-0.81	7.4	37	Internal	Decrease
927	V4826	K42N	missense_variant	ORF6	42	K	N	-1.29	7	25	Environment	Decrease
928	V4826	K42N	missense_variant	ORF6	42	K	N	-1.29	7.4	37	Internal	Decrease
929	V4897	G42S	missense_variant	ORF7a	42	G	S	-0.65	7	25	Environment	Decrease
930	V4897	G42S	missense_variant	ORF7a	42	G	S	-0.57	7.4	37	Internal	Decrease
931	V4898	G42D	missense_variant	ORF7a	42	G	D	-0.91	7	25	Environment	Decrease
932	V4898	G42D	missense_variant	ORF7a	42	G	D	-0.92	7.4	37	Internal	Decrease
933	V5054	H42Y	missense_variant	ORF7b	42	H	Y	1.8	7	25	Environment	Increase
934	V5054	H42Y	missense_variant	ORF7b	42	H	Y	1.78	7.4	37	Internal	Increase
935	V144	R43C	missense_variant	ORF1ab_pp1a	43	R	C	-0.78	7	25	Environment	Decrease
936	V144	R43C	missense_variant	ORF1ab_pp1a	43	R	C	-0.62	7.4	37	Internal	Decrease
937	V145	R43H	missense_variant	ORF1ab_pp1a	43	R	H	-1.23	7	25	Environment	Decrease
938	V145	R43H	missense_variant	ORF1ab_pp1a	43	R	H	-1.13	7.4	37	Internal	Decrease
939	V146	R43L	missense_variant	ORF1ab_pp1a	43	R	L	-0.29	7	25	Environment	Decrease
940	V146	R43L	missense_variant	ORF1ab_pp1a	43	R	L	-0.21	7.4	37	Internal	Decrease
941	V4375	F43L	missense_variant	ORF3a	43	F	L	-1.44	7	25	Environment	Decrease
942	V4375	F43L	missense_variant	ORF3a	43	F	L	-1.25	7.4	37	Internal	Decrease
943	V4376	F43S	missense_variant	ORF3a	43	F	S	-1.66	7	25	Environment	Decrease
944	V4376	F43S	missense_variant	ORF3a	43	F	S	-1.52	7.4	37	Internal	Decrease
945	V4377	F43L	missense_variant	ORF3a	43	F	L	-1.44	7	25	Environment	Decrease
946	V4377	F43L	missense_variant	ORF3a	43	F	L	-1.25	7.4	37	Internal	Decrease
947	V5055	A43T	missense_variant	ORF7b	43	A	T	-0.6	7	25	Environment	Decrease
948	V5055	A43T	missense_variant	ORF7b	43	A	T	-0.55	7.4	37	Internal	Decrease
949	V5056	A43S	missense_variant	ORF7b	43	A	S	0.35	7	25	Environment	Increase
950	V5056	A43S	missense_variant	ORF7b	43	A	S	0.38	7.4	37	Internal	Increase
951	V5057	A43V	missense_variant	ORF7b	43	A	V	-0.12	7	25	Environment	Decrease
952	V5057	A43V	missense_variant	ORF7b	43	A	V	-0.02	7.4	37	Internal	Decrease
953	V4378	G44R	missense_variant	ORF3a	44	G	R	-1.84	7	25	Environment	Decrease
954	V4378	G44R	missense_variant	ORF3a	44	G	R	-1.88	7.4	37	Internal	Decrease
955	V4380	G44E	missense_variant	ORF3a	44	G	E	-0.34	7	25	Environment	Decrease
956	V4380	G44E	missense_variant	ORF3a	44	G	E	-0.34	7.4	37	Internal	Decrease
957	V4381	G44V	missense_variant	ORF3a	44	G	V	-1.01	7	25	Environment	Decrease
958	V4381	G44V	missense_variant	ORF3a	44	G	V	-0.97	7.4	37	Internal	Decrease
959	V4737	R44K	missense_variant	M	44	R	K	-1.93	7	25	Environment	Decrease
960	V4737	R44K	missense_variant	M	44	R	K	-1.84	7.4	37	Internal	Decrease
961	V147	H45Y	missense_variant	ORF1ab_pp1a	45	H	Y	1.17	7	25	Environment	Increase
962	V147	H45Y	missense_variant	ORF1ab_pp1a	45	H	Y	1.13	7.4	37	Internal	Increase
963	V148	H45R	missense_variant	ORF1ab_pp1a	45	H	R	-0.4	7	25	Environment	Decrease
964	V148	H45R	missense_variant	ORF1ab_pp1a	45	H	R	-0.38	7.4	37	Internal	Decrease
965	V4382	W45L	missense_variant	ORF3a	45	W	L	-0.74	7	25	Environment	Decrease
966	V4382	W45L	missense_variant	ORF3a	45	W	L	-0.65	7.4	37	Internal	Decrease
967	V4827	T45I	missense_variant	ORF6	45	T	I	-1.52	7	25	Environment	Decrease
968	V4827	T45I	missense_variant	ORF6	45	T	I	-1.47	7.4	37	Internal	Decrease
969	V4899	P45S	missense_variant	ORF7a	45	P	S	-1.8	7	25	Environment	Decrease
970	V4899	P45S	missense_variant	ORF7a	45	P	S	-1.76	7.4	37	Internal	Decrease
971	V4900	P45L	missense_variant	ORF7a	45	P	L	-0.88	7	25	Environment	Decrease
972	V4900	P45L	missense_variant	ORF7a	45	P	L	-0.79	7.4	37	Internal	Decrease
973	V5119	W45R	missense_variant	ORF8	45	W	R	-1.63	7	25	Environment	Decrease
974	V5119	W45R	missense_variant	ORF8	45	W	R	-1.6	7.4	37	Internal	Decrease
975	V5121	W45S	missense_variant	ORF8	45	W	S	-2.22	7	25	Environment	Decrease
976	V5121	W45S	missense_variant	ORF8	45	W	S	-2.13	7.4	37	Internal	Decrease
977	V5122	W45L	missense_variant	ORF8	45	W	L	-0.87	7	25	Environment	Decrease
978	V5122	W45L	missense_variant	ORF8	45	W	L	-0.77	7.4	37	Internal	Decrease
979	V5124	W45C	missense_variant	ORF8	45	W	C	-1.77	7	25	Environment	Decrease
980	V5124	W45C	missense_variant	ORF8	45	W	C	-1.65	7.4	37	Internal	Decrease
981	V149	L46F	missense_variant	ORF1ab_pp1a	46	L	F	0.14	7	25	Environment	Increase
982	V149	L46F	missense_variant	ORF1ab_pp1a	46	L	F	0.16	7.4	37	Internal	Increase
983	V4383	L46I	missense_variant	ORF3a	46	L	I	-0.81	7	25	Environment	Decrease
984	V4383	L46I	missense_variant	ORF3a	46	L	I	-0.79	7.4	37	Internal	Decrease
985	V4384	L46F	missense_variant	ORF3a	46	L	F	-1.66	7	25	Environment	Decrease
986	V4384	L46F	missense_variant	ORF3a	46	L	F	-1.7	7.4	37	Internal	Decrease
987	V4738	L46F	missense_variant	M	46	L	F	-0.77	7	25	Environment	Decrease
988	V4738	L46F	missense_variant	M	46	L	F	-0.81	7.4	37	Internal	Decrease
989	V4901	F46L	missense_variant	ORF7a	46	F	L	-1.98	7	25	Environment	Decrease
990	V4901	F46L	missense_variant	ORF7a	46	F	L	-1.73	7.4	37	Internal	Decrease
991	V5334	P46S	missense_variant	N	46	P	S	-1.19	7	25	Environment	Decrease
992	V5334	P46S	missense_variant	N	46	P	S	-1.14	7.4	37	Internal	Decrease
993	V150	K47R	missense_variant	ORF1ab_pp1a	47	K	R	-0.86	7	25	Environment	Decrease
994	V150	K47R	missense_variant	ORF1ab_pp1a	47	K	R	-0.8	7.4	37	Internal	Decrease
995	V4385	I47V	missense_variant	ORF3a	47	I	V	-0.88	7	25	Environment	Decrease
996	V4385	I47V	missense_variant	ORF3a	47	I	V	-0.76	7.4	37	Internal	Decrease
997	V4902	H47N	missense_variant	ORF7a	47	H	N	-2.25	7	25	Environment	Decrease
998	V4902	H47N	missense_variant	ORF7a	47	H	N	-2.25	7.4	37	Internal	Decrease
999	V4903	H47Y	missense_variant	ORF7a	47	H	Y	0.83	7	25	Environment	Increase
1000	V4903	H47Y	missense_variant	ORF7a	47	H	Y	0.8	7.4	37	Internal	Increase
1001	V5125	I47V	missense_variant	ORF8	47	I	V	-0.95	7	25	Environment	Decrease
1002	V5125	I47V	missense_variant	ORF8	47	I	V	-0.85	7.4	37	Internal	Decrease
1003	V151	D48N	missense_variant	ORF1ab_pp1a	48	D	N	0.02	7	25	Environment	Increase
1004	V151	D48N	missense_variant	ORF1ab_pp1a	48	D	N	0.23	7.4	37	Internal	Increase
1005	V152	D48G	missense_variant	ORF1ab_pp1a	48	D	G	-1.02	7	25	Environment	Decrease
1006	V152	D48G	missense_variant	ORF1ab_pp1a	48	D	G	-0.77	7.4	37	Internal	Decrease
1007	V4386	V48F	missense_variant	ORF3a	48	V	F	-4.74	7	25	Environment	Decrease
1008	V4386	V48F	missense_variant	ORF3a	48	V	F	-4.89	7.4	37	Internal	Decrease
1009	V4739	I48L	missense_variant	M	48	I	L	-0.48	7	25	Environment	Decrease
1010	V4739	I48L	missense_variant	M	48	I	L	-0.46	7.4	37	Internal	Decrease
1011	V4740	I48V	missense_variant	M	48	I	V	0.06	7	25	Environment	Increase
1012	V4740	I48V	missense_variant	M	48	I	V	0.17	7.4	37	Internal	Increase
1013	V4828	K48N	missense_variant	ORF6	48	K	N	-0.89	7	25	Environment	Decrease
1014	V4828	K48N	missense_variant	ORF6	48	K	N	-0.9	7.4	37	Internal	Decrease
1015	V4904	P48S	missense_variant	ORF7a	48	P	S	-1.94	7	25	Environment	Decrease
1016	V4904	P48S	missense_variant	ORF7a	48	P	S	-1.87	7.4	37	Internal	Decrease
1017	V153	G49S	missense_variant	ORF1ab_pp1a	49	G	S	-0.92	7	25	Environment	Decrease
1018	V153	G49S	missense_variant	ORF1ab_pp1a	49	G	S	-0.77	7.4	37	Internal	Decrease
1019	V154	G49C	missense_variant	ORF1ab_pp1a	49	G	C	-1.16	7	25	Environment	Decrease
1020	V154	G49C	missense_variant	ORF1ab_pp1a	49	G	C	-1.01	7.4	37	Internal	Decrease
1021	V155	G49D	missense_variant	ORF1ab_pp1a	49	G	D	-1.63	7	25	Environment	Decrease
1022	V155	G49D	missense_variant	ORF1ab_pp1a	49	G	D	-1.58	7.4	37	Internal	Decrease
1023	V3563	H49Y	missense_variant	S	49	H	Y	1.44	7	25	Environment	Increase
1024	V3563	H49Y	missense_variant	S	49	H	Y	1.35	7.4	37	Internal	Increase
1025	V4387	G49S	missense_variant	ORF3a	49	G	S	-1.45	7	25	Environment	Decrease
1026	V4387	G49S	missense_variant	ORF3a	49	G	S	-1.39	7.4	37	Internal	Decrease
1027	V4388	G49C	missense_variant	ORF3a	49	G	C	-1.63	7	25	Environment	Decrease
1028	V4388	G49C	missense_variant	ORF3a	49	G	C	-1.54	7.4	37	Internal	Decrease
1029	V4389	G49V	missense_variant	ORF3a	49	G	V	-0.35	7	25	Environment	Decrease
1030	V4389	G49V	missense_variant	ORF3a	49	G	V	-0.32	7.4	37	Internal	Decrease
1031	V4678	V49L	missense_variant	E	49	V	L	-0.81	7	25	Environment	Decrease
1032	V4678	V49L	missense_variant	E	49	V	L	-0.79	7.4	37	Internal	Decrease
1033	V4829	Y49H	missense_variant	ORF6	49	Y	H	-0.9	7	25	Environment	Decrease
1034	V4829	Y49H	missense_variant	ORF6	49	Y	H	-0.77	7.4	37	Internal	Decrease
1035	V4830	Y49C	missense_variant	ORF6	49	Y	C	0.93	7	25	Environment	Increase
1036	V4830	Y49C	missense_variant	ORF6	49	Y	C	1.11	7.4	37	Internal	Increase
1037	V5126	V49L	missense_variant	ORF8	49	V	L	-1.08	7	25	Environment	Decrease
1038	V5126	V49L	missense_variant	ORF8	49	V	L	-1.06	7.4	37	Internal	Decrease
1039	V5335	T49I	missense_variant	N	49	T	I	-0.51	7	25	Environment	Decrease
1040	V5335	T49I	missense_variant	N	49	T	I	-0.48	7.4	37	Internal	Decrease
1041	V156	T50N	missense_variant	ORF1ab_pp1a	50	T	N	-0.11	7	25	Environment	Decrease
1042	V156	T50N	missense_variant	ORF1ab_pp1a	50	T	N	-0.04	7.4	37	Internal	Decrease
1043	V4390	V50I	missense_variant	ORF3a	50	V	I	-1.33	7	25	Environment	Decrease
1044	V4390	V50I	missense_variant	ORF3a	50	V	I	-1.27	7.4	37	Internal	Decrease
1045	V4391	V50F	missense_variant	ORF3a	50	V	F	-4.74	7	25	Environment	Decrease
1046	V4391	V50F	missense_variant	ORF3a	50	V	F	-4.89	7.4	37	Internal	Decrease
1047	V4392	V50A	missense_variant	ORF3a	50	V	A	-3.62	7	25	Environment	Decrease
1048	V4392	V50A	missense_variant	ORF3a	50	V	A	-3.67	7.4	37	Internal	Decrease
1049	V4679	S50G	missense_variant	E	50	S	G	-2.78	7	25	Environment	Decrease
1050	V4679	S50G	missense_variant	E	50	S	G	-2.75	7.4	37	Internal	Decrease
1051	V4831	S50F	missense_variant	ORF6	50	S	F	1.04	7	25	Environment	Increase
1052	V4831	S50F	missense_variant	ORF6	50	S	F	1.06	7.4	37	Internal	Increase
1053	V4905	A50S	missense_variant	ORF7a	50	A	S	0.13	7	25	Environment	Increase
1054	V4905	A50S	missense_variant	ORF7a	50	A	S	0.15	7.4	37	Internal	Increase
1055	V5336	A50V	missense_variant	N	50	A	V	0.56	7	25	Environment	Increase
1056	V5336	A50V	missense_variant	N	50	A	V	0.67	7.4	37	Internal	Increase
1057	V3564	T51I	missense_variant	S	51	T	I	-0.15	7	25	Environment	Decrease
1058	V3564	T51I	missense_variant	S	51	T	I	-0.23	7.4	37	Internal	Decrease
1059	V4393	A51S	missense_variant	ORF3a	51	A	S	-0.47	7	25	Environment	Decrease
1060	V4393	A51S	missense_variant	ORF3a	51	A	S	-0.51	7.4	37	Internal	Decrease
1061	V4680	L51I	missense_variant	E	51	L	I	-0.45	7	25	Environment	Decrease
1062	V4680	L51I	missense_variant	E	51	L	I	-0.42	7.4	37	Internal	Decrease
1063	V4681	L51F	missense_variant	E	51	L	F	0.23	7	25	Environment	Increase
1064	V4681	L51F	missense_variant	E	51	L	F	0.22	7.4	37	Internal	Increase
1065	V5128	A51S	missense_variant	ORF8	51	A	S	-0.31	7	25	Environment	Decrease
1066	V5128	A51S	missense_variant	ORF8	51	A	S	-0.29	7.4	37	Internal	Decrease
1067	V5129	A51V	missense_variant	ORF8	51	A	V	0.28	7	25	Environment	Increase
1068	V5129	A51V	missense_variant	ORF8	51	A	V	0.39	7.4	37	Internal	Increase
1069	V3565	Q52R	missense_variant	S	52	Q	R	-0.33	7	25	Environment	Decrease
1070	V3565	Q52R	missense_variant	S	52	Q	R	-0.36	7.4	37	Internal	Decrease
1071	V3566	Q52H	missense_variant	S	52	Q	H	-1.03	7	25	Environment	Decrease
1072	V3566	Q52H	missense_variant	S	52	Q	H	-1.05	7.4	37	Internal	Decrease
1073	V4394	L52I	missense_variant	ORF3a	52	L	I	-0.71	7	25	Environment	Decrease
1074	V4394	L52I	missense_variant	ORF3a	52	L	I	-0.7	7.4	37	Internal	Decrease
1075	V4395	L52F	missense_variant	ORF3a	52	L	F	-1.18	7	25	Environment	Decrease
1076	V4395	L52F	missense_variant	ORF3a	52	L	F	-1.23	7.4	37	Internal	Decrease
1077	V4741	I52T	missense_variant	M	52	I	T	-2.67	7	25	Environment	Decrease
1078	V4741	I52T	missense_variant	M	52	I	T	-2.7	7.4	37	Internal	Decrease
1079	V5130	R52K	missense_variant	ORF8	52	R	K	-1.92	7	25	Environment	Decrease
1080	V5130	R52K	missense_variant	ORF8	52	R	K	-1.77	7.4	37	Internal	Decrease
1081	V5131	R52I	missense_variant	ORF8	52	R	I	-0.09	7	25	Environment	Decrease
1082	V5131	R52I	missense_variant	ORF8	52	R	I	0.08	7.4	37	Internal	Increase
1083	V4396	L53F	missense_variant	ORF3a	53	L	F	-1.14	7	25	Environment	Decrease
1084	V4396	L53F	missense_variant	ORF3a	53	L	F	-1.18	7.4	37	Internal	Decrease
1085	V4832	D53Y	missense_variant	ORF6	53	D	Y	0.92	7	25	Environment	Increase
1086	V4832	D53Y	missense_variant	ORF6	53	D	Y	1.05	7.4	37	Internal	Increase
1087	V4833	D53G	missense_variant	ORF6	53	D	G	0.38	7	25	Environment	Increase
1088	V4833	D53G	missense_variant	ORF6	53	D	G	0.64	7.4	37	Internal	Increase
1089	V3567	L54F	missense_variant	S	54	L	F	-0.31	7	25	Environment	Decrease
1090	V3567	L54F	missense_variant	S	54	L	F	-0.38	7.4	37	Internal	Decrease
1091	V3568	L54F	missense_variant	S	54	L	F	-0.31	7	25	Environment	Decrease
1092	V3568	L54F	missense_variant	S	54	L	F	-0.38	7.4	37	Internal	Decrease
1093	V4397	A54T	missense_variant	ORF3a	54	A	T	-0.84	7	25	Environment	Decrease
1094	V4397	A54T	missense_variant	ORF3a	54	A	T	-0.85	7.4	37	Internal	Decrease
1095	V4398	A54S	missense_variant	ORF3a	54	A	S	-0.18	7	25	Environment	Decrease
1096	V4398	A54S	missense_variant	ORF3a	54	A	S	-0.21	7.4	37	Internal	Decrease
1097	V4399	A54V	missense_variant	ORF3a	54	A	V	-0.21	7	25	Environment	Decrease
1098	V4399	A54V	missense_variant	ORF3a	54	A	V	-0.16	7.4	37	Internal	Decrease
1099	V4834	E54K	missense_variant	ORF6	54	E	K	-0.53	7	25	Environment	Decrease
1100	V4834	E54K	missense_variant	ORF6	54	E	K	-0.42	7.4	37	Internal	Decrease
1101	V5132	S54P	missense_variant	ORF8	54	S	P	-0.71	7	25	Environment	Decrease
1102	V5132	S54P	missense_variant	ORF8	54	S	P	-0.65	7.4	37	Internal	Decrease
1103	V5134	S54L	missense_variant	ORF8	54	S	L	-0.37	7	25	Environment	Decrease
1104	V5134	S54L	missense_variant	ORF8	54	S	L	-0.28	7.4	37	Internal	Decrease
1105	V159	E55K	missense_variant	ORF1ab_pp1a	55	E	K	-0.15	7	25	Environment	Decrease
1106	V159	E55K	missense_variant	ORF1ab_pp1a	55	E	K	-0.05	7.4	37	Internal	Decrease
1107	V4400	V55I	missense_variant	ORF3a	55	V	I	-0.92	7	25	Environment	Decrease
1108	V4400	V55I	missense_variant	ORF3a	55	V	I	-0.83	7.4	37	Internal	Decrease
1109	V4401	V55F	missense_variant	ORF3a	55	V	F	-3.91	7	25	Environment	Decrease
1110	V4401	V55F	missense_variant	ORF3a	55	V	F	-4.05	7.4	37	Internal	Decrease
1111	V4402	V55A	missense_variant	ORF3a	55	V	A	-2.87	7	25	Environment	Decrease
1112	V4402	V55A	missense_variant	ORF3a	55	V	A	-2.91	7.4	37	Internal	Decrease
1113	V4403	V55G	missense_variant	ORF3a	55	V	G	-4.77	7	25	Environment	Decrease
1114	V4403	V55G	missense_variant	ORF3a	55	V	G	-4.94	7.4	37	Internal	Decrease
1115	V4682	S55F	missense_variant	E	55	S	F	0.22	7	25	Environment	Increase
1116	V4682	S55F	missense_variant	E	55	S	F	0.21	7.4	37	Internal	Increase
1117	V4836	E55D	missense_variant	ORF6	55	E	D	-0.35	7	25	Environment	Decrease
1118	V4836	E55D	missense_variant	ORF6	55	E	D	-0.31	7.4	37	Internal	Decrease
1119	V4908	A55S	missense_variant	ORF7a	55	A	S	0.02	7	25	Environment	Increase
1120	V4908	A55S	missense_variant	ORF7a	55	A	S	-0.01	7.4	37	Internal	Decrease
1121	V5135	A55T	missense_variant	ORF8	55	A	T	-0.62	7	25	Environment	Decrease
1122	V5135	A55T	missense_variant	ORF8	55	A	T	-0.58	7.4	37	Internal	Decrease
1123	V5136	A55V	missense_variant	ORF8	55	A	V	0.21	7	25	Environment	Increase
1124	V5136	A55V	missense_variant	ORF8	55	A	V	0.3	7.4	37	Internal	Increase
1125	V5337	A55S	missense_variant	N	55	A	S	-0.58	7	25	Environment	Decrease
1126	V5337	A55S	missense_variant	N	55	A	S	-0.56	7.4	37	Internal	Decrease
1127	V4909	L56Q	missense_variant	ORF7a	56	L	Q	-1.37	7	25	Environment	Decrease
1128	V4909	L56Q	missense_variant	ORF7a	56	L	Q	-1.42	7.4	37	Internal	Decrease
1129	V5137	P56H	missense_variant	ORF8	56	P	H	-2.29	7	25	Environment	Decrease
1130	V5137	P56H	missense_variant	ORF8	56	P	H	-2.23	7.4	37	Internal	Decrease
1131	V5338	L56F	missense_variant	N	56	L	F	-0.2	7	25	Environment	Decrease
1132	V5338	L56F	missense_variant	N	56	L	F	-0.21	7.4	37	Internal	Decrease
1133	V160	E57K	missense_variant	ORF1ab_pp1a	57	E	K	-0.29	7	25	Environment	Decrease
1134	V160	E57K	missense_variant	ORF1ab_pp1a	57	E	K	-0.19	7.4	37	Internal	Decrease
1135	V4404	Q57R	missense_variant	ORF3a	57	Q	R	-0.97	7	25	Environment	Decrease
1136	V4404	Q57R	missense_variant	ORF3a	57	Q	R	-0.95	7.4	37	Internal	Decrease
1137	V4405	Q57H	missense_variant	ORF3a	57	Q	H	-1.12	7	25	Environment	Decrease
1138	V4405	Q57H	missense_variant	ORF3a	57	Q	H	-1.09	7.4	37	Internal	Decrease
1139	V4406	Q57H	missense_variant	ORF3a	57	Q	H	-1.12	7	25	Environment	Decrease
1140	V4406	Q57H	missense_variant	ORF3a	57	Q	H	-1.09	7.4	37	Internal	Decrease
1141	V4837	P57L	missense_variant	ORF6	57	P	L	0.66	7	25	Environment	Increase
1142	V4837	P57L	missense_variant	ORF6	57	P	L	0.75	7.4	37	Internal	Increase
1143	V4407	S58N	missense_variant	ORF3a	58	S	N	0.34	7	25	Environment	Increase
1144	V4407	S58N	missense_variant	ORF3a	58	S	N	0.36	7.4	37	Internal	Increase
1145	V4408	S58I	missense_variant	ORF3a	58	S	I	0.78	7	25	Environment	Increase
1146	V4408	S58I	missense_variant	ORF3a	58	S	I	0.9	7.4	37	Internal	Increase
1147	V4683	V58I	missense_variant	E	58	V	I	-1.39	7	25	Environment	Decrease
1148	V4683	V58I	missense_variant	E	58	V	I	-1.32	7.4	37	Internal	Decrease
1149	V4684	V58L	missense_variant	E	58	V	L	-2.06	7	25	Environment	Decrease
1150	V4684	V58L	missense_variant	E	58	V	L	-2.08	7.4	37	Internal	Decrease
1151	V4685	V58F	missense_variant	E	58	V	F	-3.11	7	25	Environment	Decrease
1152	V4685	V58F	missense_variant	E	58	V	F	-3.23	7.4	37	Internal	Decrease
1153	V4838	M58I	missense_variant	ORF6	58	M	I	-0.23	7	25	Environment	Decrease
1154	V4838	M58I	missense_variant	ORF6	58	M	I	-0.21	7.4	37	Internal	Decrease
1155	V4910	C58F	missense_variant	ORF7a	58	C	F	-0.86	7	25	Environment	Decrease
1156	V4910	C58F	missense_variant	ORF7a	58	C	F	-0.89	7.4	37	Internal	Decrease
1157	V4409	A59T	missense_variant	ORF3a	59	A	T	-0.47	7	25	Environment	Decrease
1158	V4409	A59T	missense_variant	ORF3a	59	A	T	-0.47	7.4	37	Internal	Decrease
1159	V4410	A59S	missense_variant	ORF3a	59	A	S	-0.26	7	25	Environment	Decrease
1160	V4410	A59S	missense_variant	ORF3a	59	A	S	-0.27	7.4	37	Internal	Decrease
1161	V4411	A59V	missense_variant	ORF3a	59	A	V	-0.02	7	25	Environment	Decrease
1162	V4411	A59V	missense_variant	ORF3a	59	A	V	0.06	7.4	37	Internal	Increase
1163	V4913	F59S	missense_variant	ORF7a	59	F	S	-1.25	7	25	Environment	Decrease
1164	V4913	F59S	missense_variant	ORF7a	59	F	S	-1.13	7.4	37	Internal	Decrease
1165	V161	V60I	missense_variant	ORF1ab_pp1a	60	V	I	-0.12	7	25	Environment	Decrease
1166	V161	V60I	missense_variant	ORF1ab_pp1a	60	V	I	-0.03	7.4	37	Internal	Decrease
1167	V162	V60F	missense_variant	ORF1ab_pp1a	60	V	F	-2.02	7	25	Environment	Decrease
1168	V162	V60F	missense_variant	ORF1ab_pp1a	60	V	F	-2.1	7.4	37	Internal	Decrease
1169	V4412	S60Y	missense_variant	ORF3a	60	S	Y	-0.45	7	25	Environment	Decrease
1170	V4412	S60Y	missense_variant	ORF3a	60	S	Y	-0.5	7.4	37	Internal	Decrease
1171	V4413	S60F	missense_variant	ORF3a	60	S	F	-0.08	7	25	Environment	Decrease
1172	V4413	S60F	missense_variant	ORF3a	60	S	F	-0.07	7.4	37	Internal	Decrease
1173	V4914	S60N	missense_variant	ORF7a	60	S	N	0.49	7	25	Environment	Increase
1174	V4914	S60N	missense_variant	ORF7a	60	S	N	0.5	7.4	37	Internal	Increase
1175	V5141	L60F	missense_variant	ORF8	60	L	F	-0.45	7	25	Environment	Decrease
1176	V5141	L60F	missense_variant	ORF8	60	L	F	-0.47	7.4	37	Internal	Decrease
1177	V4686	R61L	missense_variant	E	61	R	L	-1.55	7	25	Environment	Decrease
1178	V4686	R61L	missense_variant	E	61	R	L	-1.54	7.4	37	Internal	Decrease
1179	V4839	D61H	missense_variant	ORF6	61	D	H	0.23	7	25	Environment	Increase
1180	V4839	D61H	missense_variant	ORF6	61	D	H	0.48	7.4	37	Internal	Increase
1181	V4840	D61Y	missense_variant	ORF6	61	D	Y	0.94	7	25	Environment	Increase
1182	V4840	D61Y	missense_variant	ORF6	61	D	Y	1.07	7.4	37	Internal	Increase
1183	V4841	D61V	missense_variant	ORF6	61	D	V	-0.12	7	25	Environment	Decrease
1184	V4841	D61V	missense_variant	ORF6	61	D	V	0.08	7.4	37	Internal	Increase
1185	V4915	T61S	missense_variant	ORF7a	61	T	S	0.26	7	25	Environment	Increase
1186	V4915	T61S	missense_variant	ORF7a	61	T	S	0.31	7.4	37	Internal	Increase
1187	V4916	T61I	missense_variant	ORF7a	61	T	I	-0.29	7	25	Environment	Decrease
1188	V4916	T61I	missense_variant	ORF7a	61	T	I	-0.3	7.4	37	Internal	Decrease
1189	V163	P62S	missense_variant	ORF1ab_pp1a	62	P	S	-1.84	7	25	Environment	Decrease
1190	V163	P62S	missense_variant	ORF1ab_pp1a	62	P	S	-1.77	7.4	37	Internal	Decrease
1191	V3569	V62I	missense_variant	S	62	V	I	-1.36	7	25	Environment	Decrease
1192	V3569	V62I	missense_variant	S	62	V	I	-1.3	7.4	37	Internal	Decrease
1193	V3570	V62L	missense_variant	S	62	V	L	-1.78	7	25	Environment	Decrease
1194	V3570	V62L	missense_variant	S	62	V	L	-1.81	7.4	37	Internal	Decrease
1195	V4414	I62T	missense_variant	ORF3a	62	I	T	-1.76	7	25	Environment	Decrease
1196	V4414	I62T	missense_variant	ORF3a	62	I	T	-1.77	7.4	37	Internal	Decrease
1197	V4687	V62F	missense_variant	E	62	V	F	-2.36	7	25	Environment	Decrease
1198	V4687	V62F	missense_variant	E	62	V	F	-2.45	7.4	37	Internal	Decrease
1199	V4920	Q62R	missense_variant	ORF7a	62	Q	R	-0.75	7	25	Environment	Decrease
1200	V4920	Q62R	missense_variant	ORF7a	62	Q	R	-0.74	7.4	37	Internal	Decrease
1201	V4921	Q62L	missense_variant	ORF7a	62	Q	L	1.02	7	25	Environment	Increase
1202	V4921	Q62L	missense_variant	ORF7a	62	Q	L	1.07	7.4	37	Internal	Increase
1203	V4922	Q62H	missense_variant	ORF7a	62	Q	H	-0.98	7	25	Environment	Decrease
1204	V4922	Q62H	missense_variant	ORF7a	62	Q	H	-0.95	7.4	37	Internal	Decrease
1205	V5142	V62M	missense_variant	ORF8	62	V	M	-1.36	7	25	Environment	Decrease
1206	V5142	V62M	missense_variant	ORF8	62	V	M	-1.47	7.4	37	Internal	Decrease
1207	V5143	V62L	missense_variant	ORF8	62	V	L	-0.85	7	25	Environment	Decrease
1208	V5143	V62L	missense_variant	ORF8	62	V	L	-0.83	7.4	37	Internal	Decrease
1209	V5144	V62L	missense_variant	ORF8	62	V	L	-0.85	7	25	Environment	Decrease
1210	V5144	V62L	missense_variant	ORF8	62	V	L	-0.83	7.4	37	Internal	Decrease
1211	V5145	V62A	missense_variant	ORF8	62	V	A	-1.24	7	25	Environment	Decrease
1212	V5145	V62A	missense_variant	ORF8	62	V	A	-1.23	7.4	37	Internal	Decrease
1213	V4415	I63T	missense_variant	ORF3a	63	I	T	-1.96	7	25	Environment	Decrease
1214	V4415	I63T	missense_variant	ORF3a	63	I	T	-1.97	7.4	37	Internal	Decrease
1215	V4742	A63T	missense_variant	M	63	A	T	-1.06	7	25	Environment	Decrease
1216	V4742	A63T	missense_variant	M	63	A	T	-1.05	7.4	37	Internal	Decrease
1217	V4743	A63S	missense_variant	M	63	A	S	-0.17	7	25	Environment	Decrease
1218	V4743	A63S	missense_variant	M	63	A	S	-0.17	7.4	37	Internal	Decrease
1219	V4923	F63L	missense_variant	ORF7a	63	F	L	-0.69	7	25	Environment	Decrease
1220	V4923	F63L	missense_variant	ORF7a	63	F	L	-0.5	7.4	37	Internal	Decrease
1221	V5146	D63Y	missense_variant	ORF8	63	D	Y	-0.31	7	25	Environment	Decrease
1222	V5146	D63Y	missense_variant	ORF8	63	D	Y	-0.22	7.4	37	Internal	Decrease
1223	V5147	D63G	missense_variant	ORF8	63	D	G	-1.13	7	25	Environment	Decrease
1224	V5147	D63G	missense_variant	ORF8	63	D	G	-0.92	7.4	37	Internal	Decrease
1225	V5339	D63N	missense_variant	N	63	D	N	0.45	7	25	Environment	Increase
1226	V5339	D63N	missense_variant	N	63	D	N	0.7	7.4	37	Internal	Increase
1227	V5340	D63Y	missense_variant	N	63	D	Y	0.62	7	25	Environment	Increase
1228	V5340	D63Y	missense_variant	N	63	D	Y	0.78	7.4	37	Internal	Increase
1229	V5341	D63G	missense_variant	N	63	D	G	-0.57	7	25	Environment	Decrease
1230	V5341	D63G	missense_variant	N	63	D	G	-0.28	7.4	37	Internal	Decrease
1231	V3571	W64R	missense_variant	S	64	W	R	-1.93	7	25	Environment	Decrease
1232	V3571	W64R	missense_variant	S	64	W	R	-1.95	7.4	37	Internal	Decrease
1233	V3572	W64R	missense_variant	S	64	W	R	-1.93	7	25	Environment	Decrease
1234	V3572	W64R	missense_variant	S	64	W	R	-1.95	7.4	37	Internal	Decrease
1235	V3573	W64L	missense_variant	S	64	W	L	-0.6	7	25	Environment	Decrease
1236	V3573	W64L	missense_variant	S	64	W	L	-0.56	7.4	37	Internal	Decrease
1237	V3574	W64C	missense_variant	S	64	W	C	-1.97	7	25	Environment	Decrease
1238	V3574	W64C	missense_variant	S	64	W	C	-1.91	7.4	37	Internal	Decrease
1239	V4416	T64N	missense_variant	ORF3a	64	T	N	-1.17	7	25	Environment	Decrease
1240	V4416	T64N	missense_variant	ORF3a	64	T	N	-1.18	7.4	37	Internal	Decrease
1241	V4417	T64I	missense_variant	ORF3a	64	T	I	-0.96	7	25	Environment	Decrease
1242	V4417	T64I	missense_variant	ORF3a	64	T	I	-0.93	7.4	37	Internal	Decrease
1243	V4744	C64F	missense_variant	M	64	C	F	-0.68	7	25	Environment	Decrease
1244	V4744	C64F	missense_variant	M	64	C	F	-0.71	7.4	37	Internal	Decrease
1245	V4924	A64S	missense_variant	ORF7a	64	A	S	-0.05	7	25	Environment	Decrease
1246	V4924	A64S	missense_variant	ORF7a	64	A	S	-0.07	7.4	37	Internal	Decrease
1247	V5150	E64D	missense_variant	ORF8	64	E	D	-0.35	7	25	Environment	Decrease
1248	V5150	E64D	missense_variant	ORF8	64	E	D	-0.3	7.4	37	Internal	Decrease
1249	V4418	L65I	missense_variant	ORF3a	65	L	I	0.2	7	25	Environment	Increase
1250	V4418	L65I	missense_variant	ORF3a	65	L	I	0.21	7.4	37	Internal	Increase
1251	V4419	L65F	missense_variant	ORF3a	65	L	F	0.2	7	25	Environment	Increase
1252	V4419	L65F	missense_variant	ORF3a	65	L	F	0.15	7.4	37	Internal	Increase
1253	V5151	A65S	missense_variant	ORF8	65	A	S	-0.33	7	25	Environment	Decrease
1254	V5151	A65S	missense_variant	ORF8	65	A	S	-0.32	7.4	37	Internal	Decrease
1255	V5152	A65D	missense_variant	ORF8	65	A	D	-0.15	7	25	Environment	Decrease
1256	V5152	A65D	missense_variant	ORF8	65	A	D	-0.16	7.4	37	Internal	Decrease
1257	V5153	A65V	missense_variant	ORF8	65	A	V	-0.54	7	25	Environment	Decrease
1258	V5153	A65V	missense_variant	ORF8	65	A	V	-0.47	7.4	37	Internal	Decrease
1259	V3575	H66R	missense_variant	S	66	H	R	-0.48	7	25	Environment	Decrease
1260	V3575	H66R	missense_variant	S	66	H	R	-0.51	7.4	37	Internal	Decrease
1261	V4420	K66N	missense_variant	ORF3a	66	K	N	0.01	7	25	Environment	Increase
1262	V4420	K66N	missense_variant	ORF3a	66	K	N	-0.02	7.4	37	Internal	Decrease
1263	V4745	V66L	missense_variant	M	66	V	L	-1.76	7	25	Environment	Decrease
1264	V4745	V66L	missense_variant	M	66	V	L	-1.8	7.4	37	Internal	Decrease
1265	V4925	A66S	missense_variant	ORF7a	66	A	S	-0.4	7	25	Environment	Decrease
1266	V4925	A66S	missense_variant	ORF7a	66	A	S	-0.42	7.4	37	Internal	Decrease
1267	V4926	A66V	missense_variant	ORF7a	66	A	V	-0.22	7	25	Environment	Decrease
1268	V4926	A66V	missense_variant	ORF7a	66	A	V	-0.16	7.4	37	Internal	Decrease
1269	V5154	G66S	missense_variant	ORF8	66	G	S	-1.68	7	25	Environment	Decrease
1270	V5154	G66S	missense_variant	ORF8	66	G	S	-1.59	7.4	37	Internal	Decrease
1271	V5157	G66D	missense_variant	ORF8	66	G	D	-1.8	7	25	Environment	Decrease
1272	V5157	G66D	missense_variant	ORF8	66	G	D	-1.81	7.4	37	Internal	Decrease
1273	V5158	G66V	missense_variant	ORF8	66	G	V	-2.2	7	25	Environment	Decrease
1274	V5158	G66V	missense_variant	ORF8	66	G	V	-2.17	7.4	37	Internal	Decrease
1275	V3576	A67S	missense_variant	S	67	A	S	-0.17	7	25	Environment	Decrease
1276	V3576	A67S	missense_variant	S	67	A	S	-0.18	7.4	37	Internal	Decrease
1277	V3577	A67V	missense_variant	S	67	A	V	-0.02	7	25	Environment	Decrease
1278	V3577	A67V	missense_variant	S	67	A	V	0.05	7.4	37	Internal	Increase
1279	V4421	K67E	missense_variant	ORF3a	67	K	E	0.96	7	25	Environment	Increase
1280	V4421	K67E	missense_variant	ORF3a	67	K	E	0.97	7.4	37	Internal	Increase
1281	V4422	K67R	missense_variant	ORF3a	67	K	R	-0.24	7	25	Environment	Decrease
1282	V4422	K67R	missense_variant	ORF3a	67	K	R	-0.21	7.4	37	Internal	Decrease
1283	V4423	K67N	missense_variant	ORF3a	67	K	N	-0.3	7	25	Environment	Decrease
1284	V4423	K67N	missense_variant	ORF3a	67	K	N	-0.32	7.4	37	Internal	Decrease
1285	V4424	K67N	missense_variant	ORF3a	67	K	N	-0.3	7	25	Environment	Decrease
1286	V4424	K67N	missense_variant	ORF3a	67	K	N	-0.32	7.4	37	Internal	Decrease
1287	V4688	S67F	missense_variant	E	67	S	F	0.05	7	25	Environment	Increase
1288	V4688	S67F	missense_variant	E	67	S	F	0.06	7.4	37	Internal	Increase
1289	V5159	S67A	missense_variant	ORF8	67	S	A	-1.07	7	25	Environment	Decrease
1290	V5159	S67A	missense_variant	ORF8	67	S	A	-0.92	7.4	37	Internal	Decrease
1291	V5160	S67F	missense_variant	ORF8	67	S	F	-0.68	7	25	Environment	Decrease
1292	V5160	S67F	missense_variant	ORF8	67	S	F	-0.66	7.4	37	Internal	Decrease
1293	V5342	P67S	missense_variant	N	67	P	S	-0.85	7	25	Environment	Decrease
1294	V5342	P67S	missense_variant	N	67	P	S	-0.72	7.4	37	Internal	Decrease
1295	V5343	P67L	missense_variant	N	67	P	L	-0.46	7	25	Environment	Decrease
1296	V5343	P67L	missense_variant	N	67	P	L	-0.3	7.4	37	Internal	Decrease
1297	V3580	I68T	missense_variant	S	68	I	T	-1.56	7	25	Environment	Decrease
1298	V3580	I68T	missense_variant	S	68	I	T	-1.61	7.4	37	Internal	Decrease
1299	V4425	R68K	missense_variant	ORF3a	68	R	K	-1.23	7	25	Environment	Decrease
1300	V4425	R68K	missense_variant	ORF3a	68	R	K	-1.08	7.4	37	Internal	Decrease
1301	V4426	R68I	missense_variant	ORF3a	68	R	I	0.41	7	25	Environment	Increase
1302	V4426	R68I	missense_variant	ORF3a	68	R	I	0.57	7.4	37	Internal	Increase
1303	V4689	S68P	missense_variant	E	68	S	P	-0.67	7	25	Environment	Decrease
1304	V4689	S68P	missense_variant	E	68	S	P	-0.61	7.4	37	Internal	Decrease
1305	V4690	S68F	missense_variant	E	68	S	F	0.09	7	25	Environment	Increase
1306	V4690	S68F	missense_variant	E	68	S	F	0.11	7.4	37	Internal	Increase
1307	V4746	A68S	missense_variant	M	68	A	S	-0.28	7	25	Environment	Decrease
1308	V4746	A68S	missense_variant	M	68	A	S	-0.27	7.4	37	Internal	Decrease
1309	V4927	P68H	missense_variant	ORF7a	68	P	H	-1.93	7	25	Environment	Decrease
1310	V4927	P68H	missense_variant	ORF7a	68	P	H	-1.88	7.4	37	Internal	Decrease
1311	V4928	P68L	missense_variant	ORF7a	68	P	L	-0.35	7	25	Environment	Decrease
1312	V4928	P68L	missense_variant	ORF7a	68	P	L	-0.27	7.4	37	Internal	Decrease
1313	V5161	K68E	missense_variant	ORF8	68	K	E	-1.47	7	25	Environment	Decrease
1314	V5161	K68E	missense_variant	ORF8	68	K	E	-1.44	7.4	37	Internal	Decrease
1315	V5344	R68Q	missense_variant	N	68	R	Q	-1.25	7	25	Environment	Decrease
1316	V5344	R68Q	missense_variant	N	68	R	Q	-1.09	7.4	37	Internal	Decrease
1317	V5345	R68L	missense_variant	N	68	R	L	-1.19	7	25	Environment	Decrease
1318	V5345	R68L	missense_variant	N	68	R	L	-1.02	7.4	37	Internal	Decrease
1319	V3582	H69Y	missense_variant	S	69	H	Y	-0.37	7	25	Environment	Decrease
1320	V3582	H69Y	missense_variant	S	69	H	Y	-0.43	7.4	37	Internal	Decrease
1321	V4427	W69L	missense_variant	ORF3a	69	W	L	-0.86	7	25	Environment	Decrease
1322	V4427	W69L	missense_variant	ORF3a	69	W	L	-0.73	7.4	37	Internal	Decrease
1323	V4428	W69C	missense_variant	ORF3a	69	W	C	-1.56	7	25	Environment	Decrease
1324	V4428	W69C	missense_variant	ORF3a	69	W	C	-1.41	7.4	37	Internal	Decrease
1325	V4747	A69S	missense_variant	M	69	A	S	-0.44	7	25	Environment	Decrease
1326	V4747	A69S	missense_variant	M	69	A	S	-0.43	7.4	37	Internal	Decrease
1327	V4748	A69V	missense_variant	M	69	A	V	0.49	7	25	Environment	Increase
1328	V4748	A69V	missense_variant	M	69	A	V	0.6	7.4	37	Internal	Increase
1329	V4929	D69Y	missense_variant	ORF7a	69	D	Y	0.44	7	25	Environment	Increase
1330	V4929	D69Y	missense_variant	ORF7a	69	D	Y	0.55	7.4	37	Internal	Increase
1331	V5163	S69P	missense_variant	ORF8	69	S	P	-2.23	7	25	Environment	Decrease
1332	V5163	S69P	missense_variant	ORF8	69	S	P	-2.15	7.4	37	Internal	Decrease
1333	V5164	S69L	missense_variant	ORF8	69	S	L	-1.19	7	25	Environment	Decrease
1334	V5164	S69L	missense_variant	ORF8	69	S	L	-1.06	7.4	37	Internal	Decrease
1335	V164	F70S	missense_variant	ORF1ab_pp1a	70	F	S	-2.5	7	25	Environment	Decrease
1336	V164	F70S	missense_variant	ORF1ab_pp1a	70	F	S	-2.34	7.4	37	Internal	Decrease
1337	V3583	V70I	missense_variant	S	70	V	I	-1.58	7	25	Environment	Decrease
1338	V3583	V70I	missense_variant	S	70	V	I	-1.43	7.4	37	Internal	Decrease
1339	V3584	V70F	missense_variant	S	70	V	F	-2.72	7	25	Environment	Decrease
1340	V3584	V70F	missense_variant	S	70	V	F	-2.78	7.4	37	Internal	Decrease
1341	V4749	V70I	missense_variant	M	70	V	I	-1.27	7	25	Environment	Decrease
1342	V4749	V70I	missense_variant	M	70	V	I	-1.11	7.4	37	Internal	Decrease
1343	V4750	V70L	missense_variant	M	70	V	L	-1.51	7	25	Environment	Decrease
1344	V4750	V70L	missense_variant	M	70	V	L	-1.49	7.4	37	Internal	Decrease
1345	V4751	V70F	missense_variant	M	70	V	F	-3.66	7	25	Environment	Decrease
1346	V4751	V70F	missense_variant	M	70	V	F	-3.75	7.4	37	Internal	Decrease
1347	V4930	G70C	missense_variant	ORF7a	70	G	C	-0.89	7	25	Environment	Decrease
1348	V4930	G70C	missense_variant	ORF7a	70	G	C	-0.74	7.4	37	Internal	Decrease
1349	V5165	P70T	missense_variant	ORF8	70	P	T	-2	7	25	Environment	Decrease
1350	V5165	P70T	missense_variant	ORF8	70	P	T	-1.91	7.4	37	Internal	Decrease
1351	V5166	P70S	missense_variant	ORF8	70	P	S	-2.13	7	25	Environment	Decrease
1352	V5166	P70S	missense_variant	ORF8	70	P	S	-2.05	7.4	37	Internal	Decrease
1353	V5167	P70L	missense_variant	ORF8	70	P	L	-1.49	7	25	Environment	Decrease
1354	V5167	P70L	missense_variant	ORF8	70	P	L	-1.37	7.4	37	Internal	Decrease
1355	V5346	Q70R	missense_variant	N	70	Q	R	-0.8	7	25	Environment	Decrease
1356	V5346	Q70R	missense_variant	N	70	Q	R	-0.74	7.4	37	Internal	Decrease
1357	V165	I71V	missense_variant	ORF1ab_pp1a	71	I	V	-1.11	7	25	Environment	Decrease
1358	V165	I71V	missense_variant	ORF1ab_pp1a	71	I	V	-0.99	7.4	37	Internal	Decrease
1359	V3585	S71F	missense_variant	S	71	S	F	-0.17	7	25	Environment	Decrease
1360	V3585	S71F	missense_variant	S	71	S	F	-0.15	7.4	37	Internal	Decrease
1361	V4691	P71S	missense_variant	E	71	P	S	-2.06	7	25	Environment	Decrease
1362	V4691	P71S	missense_variant	E	71	P	S	-2	7.4	37	Internal	Decrease
1363	V4692	P71L	missense_variant	E	71	P	L	-1.34	7	25	Environment	Decrease
1364	V4692	P71L	missense_variant	E	71	P	L	-1.27	7.4	37	Internal	Decrease
1365	V4752	Y71H	missense_variant	M	71	Y	H	-0.47	7	25	Environment	Decrease
1366	V4752	Y71H	missense_variant	M	71	Y	H	-0.32	7.4	37	Internal	Decrease
1367	V4931	V71I	missense_variant	ORF7a	71	V	I	-0.49	7	25	Environment	Decrease
1368	V4931	V71I	missense_variant	ORF7a	71	V	I	-0.35	7.4	37	Internal	Decrease
1369	V4932	V71L	missense_variant	ORF7a	71	V	L	-0.54	7	25	Environment	Decrease
1370	V4932	V71L	missense_variant	ORF7a	71	V	L	-0.5	7.4	37	Internal	Decrease
1371	V4933	V71A	missense_variant	ORF7a	71	V	A	-2.13	7	25	Environment	Decrease
1372	V4933	V71A	missense_variant	ORF7a	71	V	A	-2.05	7.4	37	Internal	Decrease
1373	V5168	I71V	missense_variant	ORF8	71	I	V	-2.24	7	25	Environment	Decrease
1374	V5168	I71V	missense_variant	ORF8	71	I	V	-2.12	7.4	37	Internal	Decrease
1375	V5169	I71T	missense_variant	ORF8	71	I	T	-3.23	7	25	Environment	Decrease
1376	V5169	I71T	missense_variant	ORF8	71	I	T	-3.23	7.4	37	Internal	Decrease
1377	V3586	G72R	missense_variant	S	72	G	R	-1.77	7	25	Environment	Decrease
1378	V3586	G72R	missense_variant	S	72	G	R	-1.76	7.4	37	Internal	Decrease
1379	V3587	G72E	missense_variant	S	72	G	E	-1.21	7	25	Environment	Decrease
1380	V3587	G72E	missense_variant	S	72	G	E	-1.2	7.4	37	Internal	Decrease
1381	V3588	G72V	missense_variant	S	72	G	V	-1.7	7	25	Environment	Decrease
1382	V3588	G72V	missense_variant	S	72	G	V	-1.63	7.4	37	Internal	Decrease
1383	V4429	A72T	missense_variant	ORF3a	72	A	T	-0.09	7	25	Environment	Decrease
1384	V4429	A72T	missense_variant	ORF3a	72	A	T	-0.08	7.4	37	Internal	Decrease
1385	V4430	A72S	missense_variant	ORF3a	72	A	S	-0.05	7	25	Environment	Decrease
1386	V4430	A72S	missense_variant	ORF3a	72	A	S	-0.04	7.4	37	Internal	Decrease
1387	V4431	A72V	missense_variant	ORF3a	72	A	V	-0.27	7	25	Environment	Decrease
1388	V4431	A72V	missense_variant	ORF3a	72	A	V	-0.17	7.4	37	Internal	Decrease
1389	V4693	D72Y	missense_variant	E	72	D	Y	-0.98	7	25	Environment	Decrease
1390	V4693	D72Y	missense_variant	E	72	D	Y	-0.88	7.4	37	Internal	Decrease
1391	V4694	D72G	missense_variant	E	72	D	G	-2.05	7	25	Environment	Decrease
1392	V4694	D72G	missense_variant	E	72	D	G	-1.83	7.4	37	Internal	Decrease
1393	V5170	Q72H	missense_variant	ORF8	72	Q	H	-0.67	7	25	Environment	Decrease
1394	V5170	Q72H	missense_variant	ORF8	72	Q	H	-0.56	7.4	37	Internal	Decrease
1395	V5347	V72I	missense_variant	N	72	V	I	-1.41	7	25	Environment	Decrease
1396	V5347	V72I	missense_variant	N	72	V	I	-1.25	7.4	37	Internal	Decrease
1397	V5348	V72L	missense_variant	N	72	V	L	-1.79	7	25	Environment	Decrease
1398	V5348	V72L	missense_variant	N	72	V	L	-1.74	7.4	37	Internal	Decrease
1399	V5349	V72F	missense_variant	N	72	V	F	-2.36	7	25	Environment	Decrease
1400	V5349	V72F	missense_variant	N	72	V	F	-2.38	7.4	37	Internal	Decrease
1401	V166	R73C	missense_variant	ORF1ab_pp1a	73	R	C	-1.01	7	25	Environment	Decrease
1402	V166	R73C	missense_variant	ORF1ab_pp1a	73	R	C	-0.84	7.4	37	Internal	Decrease
1403	V167	R73H	missense_variant	ORF1ab_pp1a	73	R	H	-1.75	7	25	Environment	Decrease
1404	V167	R73H	missense_variant	ORF1ab_pp1a	73	R	H	-1.64	7.4	37	Internal	Decrease
1405	V168	R73L	missense_variant	ORF1ab_pp1a	73	R	L	-0.34	7	25	Environment	Decrease
1406	V168	R73L	missense_variant	ORF1ab_pp1a	73	R	L	-0.23	7.4	37	Internal	Decrease
1407	V3589	T73I	missense_variant	S	73	T	I	-2.03	7	25	Environment	Decrease
1408	V3589	T73I	missense_variant	S	73	T	I	-1.99	7.4	37	Internal	Decrease
1409	V4432	L73F	missense_variant	ORF3a	73	L	F	0.31	7	25	Environment	Increase
1410	V4432	L73F	missense_variant	ORF3a	73	L	F	0.32	7.4	37	Internal	Increase
1411	V4695	L73F	missense_variant	E	73	L	F	0.15	7	25	Environment	Increase
1412	V4695	L73F	missense_variant	E	73	L	F	0.15	7.4	37	Internal	Increase
1413	V4935	H73Y	missense_variant	ORF7a	73	H	Y	1.22	7	25	Environment	Increase
1414	V4935	H73Y	missense_variant	ORF7a	73	H	Y	1.17	7.4	37	Internal	Increase
1415	V5171	Y73C	missense_variant	ORF8	73	Y	C	1.04	7	25	Environment	Increase
1416	V5171	Y73C	missense_variant	ORF8	73	Y	C	1.23	7.4	37	Internal	Increase
1417	V169	S74L	missense_variant	ORF1ab_pp1a	74	S	L	0.43	7	25	Environment	Increase
1418	V169	S74L	missense_variant	ORF1ab_pp1a	74	S	L	0.53	7.4	37	Internal	Increase
1419	V4433	S74F	missense_variant	ORF3a	74	S	F	0.42	7	25	Environment	Increase
1420	V4433	S74F	missense_variant	ORF3a	74	S	F	0.46	7.4	37	Internal	Increase
1421	V4936	V74I	missense_variant	ORF7a	74	V	I	-1.06	7	25	Environment	Decrease
1422	V4936	V74I	missense_variant	ORF7a	74	V	I	-0.93	7.4	37	Internal	Decrease
1423	V4937	V74F	missense_variant	ORF7a	74	V	F	-2.77	7	25	Environment	Decrease
1424	V4937	V74F	missense_variant	ORF7a	74	V	F	-2.85	7.4	37	Internal	Decrease
1425	V5172	I74T	missense_variant	ORF8	74	I	T	-3.01	7	25	Environment	Decrease
1426	V5172	I74T	missense_variant	ORF8	74	I	T	-3.03	7.4	37	Internal	Decrease
1427	V170	D75N	missense_variant	ORF1ab_pp1a	75	D	N	-1.26	7	25	Environment	Decrease
1428	V170	D75N	missense_variant	ORF1ab_pp1a	75	D	N	-1.04	7.4	37	Internal	Decrease
1429	V171	D75G	missense_variant	ORF1ab_pp1a	75	D	G	-2.28	7	25	Environment	Decrease
1430	V171	D75G	missense_variant	ORF1ab_pp1a	75	D	G	-2.04	7.4	37	Internal	Decrease
1431	V172	D75E	missense_variant	ORF1ab_pp1a	75	D	E	-0.42	7	25	Environment	Decrease
1432	V172	D75E	missense_variant	ORF1ab_pp1a	75	D	E	-0.3	7.4	37	Internal	Decrease
1433	V3590	G75R	missense_variant	S	75	G	R	-1.47	7	25	Environment	Decrease
1434	V3590	G75R	missense_variant	S	75	G	R	-1.45	7.4	37	Internal	Decrease
1435	V3591	G75A	missense_variant	S	75	G	A	-1.97	7	25	Environment	Decrease
1436	V3591	G75A	missense_variant	S	75	G	A	-1.79	7.4	37	Internal	Decrease
1437	V3592	G75V	missense_variant	S	75	G	V	-1.18	7	25	Environment	Decrease
1438	V3592	G75V	missense_variant	S	75	G	V	-1.09	7.4	37	Internal	Decrease
1439	V4434	K75N	missense_variant	ORF3a	75	K	N	0.63	7	25	Environment	Increase
1440	V4434	K75N	missense_variant	ORF3a	75	K	N	0.64	7.4	37	Internal	Increase
1441	V4753	W75L	missense_variant	M	75	W	L	0.14	7	25	Environment	Increase
1442	V4753	W75L	missense_variant	M	75	W	L	0.27	7.4	37	Internal	Increase
1443	V5173	D75Y	missense_variant	ORF8	75	D	Y	-0.79	7	25	Environment	Decrease
1444	V5173	D75Y	missense_variant	ORF8	75	D	Y	-0.66	7.4	37	Internal	Decrease
1445	V173	A76V	missense_variant	ORF1ab_pp1a	76	A	V	-0.4	7	25	Environment	Decrease
1446	V173	A76V	missense_variant	ORF1ab_pp1a	76	A	V	-0.31	7.4	37	Internal	Decrease
1447	V3593	T76I	missense_variant	S	76	T	I	-1.76	7	25	Environment	Decrease
1448	V3593	T76I	missense_variant	S	76	T	I	-1.72	7.4	37	Internal	Decrease
1449	V4435	G76S	missense_variant	ORF3a	76	G	S	-0.59	7	25	Environment	Decrease
1450	V4435	G76S	missense_variant	ORF3a	76	G	S	-0.47	7.4	37	Internal	Decrease
1451	V4754	I76V	missense_variant	M	76	I	V	-0.79	7	25	Environment	Decrease
1452	V4754	I76V	missense_variant	M	76	I	V	-0.68	7.4	37	Internal	Decrease
1453	V4755	I76T	missense_variant	M	76	I	T	-2.81	7	25	Environment	Decrease
1454	V4755	I76T	missense_variant	M	76	I	T	-2.81	7.4	37	Internal	Decrease
1455	V4940	Q76H	missense_variant	ORF7a	76	Q	H	-1.05	7	25	Environment	Decrease
1456	V4940	Q76H	missense_variant	ORF7a	76	Q	H	-0.97	7.4	37	Internal	Decrease
1457	V5174	I76V	missense_variant	ORF8	76	I	V	-1.75	7	25	Environment	Decrease
1458	V5174	I76V	missense_variant	ORF8	76	I	V	-1.65	7.4	37	Internal	Decrease
1459	V174	R77Q	missense_variant	ORF1ab_pp1a	77	R	Q	-1.6	7	25	Environment	Decrease
1460	V174	R77Q	missense_variant	ORF1ab_pp1a	77	R	Q	-1.52	7.4	37	Internal	Decrease
1461	V175	R77L	missense_variant	ORF1ab_pp1a	77	R	L	-0.56	7	25	Environment	Decrease
1462	V175	R77L	missense_variant	ORF1ab_pp1a	77	R	L	-0.47	7.4	37	Internal	Decrease
1463	V3594	K77T	missense_variant	S	77	K	T	-0.91	7	25	Environment	Decrease
1464	V3594	K77T	missense_variant	S	77	K	T	-0.85	7.4	37	Internal	Decrease
1465	V4436	V77I	missense_variant	ORF3a	77	V	I	-0.15	7	25	Environment	Decrease
1466	V4436	V77I	missense_variant	ORF3a	77	V	I	-0.07	7.4	37	Internal	Decrease
1467	V4437	V77F	missense_variant	ORF3a	77	V	F	-3.11	7	25	Environment	Decrease
1468	V4437	V77F	missense_variant	ORF3a	77	V	F	-3.21	7.4	37	Internal	Decrease
1469	V5175	G77S	missense_variant	ORF8	77	G	S	-1.89	7	25	Environment	Decrease
1470	V5175	G77S	missense_variant	ORF8	77	G	S	-1.82	7.4	37	Internal	Decrease
1471	V5176	G77C	missense_variant	ORF8	77	G	C	-1.48	7	25	Environment	Decrease
1472	V5176	G77C	missense_variant	ORF8	77	G	C	-1.39	7.4	37	Internal	Decrease
1473	V176	T78A	missense_variant	ORF1ab_pp1a	78	T	A	-1.45	7	25	Environment	Decrease
1474	V176	T78A	missense_variant	ORF1ab_pp1a	78	T	A	-1.32	7.4	37	Internal	Decrease
1475	V3595	R78G	missense_variant	S	78	R	G	-2.03	7	25	Environment	Decrease
1476	V3595	R78G	missense_variant	S	78	R	G	-1.94	7.4	37	Internal	Decrease
1477	V3596	R78M	missense_variant	S	78	R	M	-1.67	7	25	Environment	Decrease
1478	V3596	R78M	missense_variant	S	78	R	M	-1.56	7.4	37	Internal	Decrease
1479	V3597	R78S	missense_variant	S	78	R	S	-3.51	7	25	Environment	Decrease
1480	V3597	R78S	missense_variant	S	78	R	S	-3.45	7.4	37	Internal	Decrease
1481	V4438	H78Y	missense_variant	ORF3a	78	H	Y	1.48	7	25	Environment	Increase
1482	V4438	H78Y	missense_variant	ORF3a	78	H	Y	1.43	7.4	37	Internal	Increase
1483	V4756	G78S	missense_variant	M	78	G	S	-1.6	7	25	Environment	Decrease
1484	V4756	G78S	missense_variant	M	78	G	S	-1.47	7.4	37	Internal	Decrease
1485	V4757	G78C	missense_variant	M	78	G	C	-0.92	7	25	Environment	Decrease
1486	V4757	G78C	missense_variant	M	78	G	C	-0.77	7.4	37	Internal	Decrease
1487	V4942	R78C	missense_variant	ORF7a	78	R	C	-1.96	7	25	Environment	Decrease
1488	V4942	R78C	missense_variant	ORF7a	78	R	C	-1.83	7.4	37	Internal	Decrease
1489	V4943	R78L	missense_variant	ORF7a	78	R	L	-1.14	7	25	Environment	Decrease
1490	V4943	R78L	missense_variant	ORF7a	78	R	L	-1.07	7.4	37	Internal	Decrease
1491	V4945	A79D	missense_variant	ORF7a	79	A	D	0.09	7	25	Environment	Increase
1492	V4945	A79D	missense_variant	ORF7a	79	A	D	0.08	7.4	37	Internal	Increase
1493	V4946	A79V	missense_variant	ORF7a	79	A	V	0.05	7	25	Environment	Increase
1494	V4946	A79V	missense_variant	ORF7a	79	A	V	0.13	7.4	37	Internal	Increase
1495	V5177	Y79C	missense_variant	ORF8	79	Y	C	0.5	7	25	Environment	Increase
1496	V5177	Y79C	missense_variant	ORF8	79	Y	C	0.68	7.4	37	Internal	Increase
1497	V177	P80S	missense_variant	ORF1ab_pp1a	80	P	S	-1.62	7	25	Environment	Decrease
1498	V177	P80S	missense_variant	ORF1ab_pp1a	80	P	S	-1.54	7.4	37	Internal	Decrease
1499	V179	P80L	missense_variant	ORF1ab_pp1a	80	P	L	-0.16	7	25	Environment	Decrease
1500	V179	P80L	missense_variant	ORF1ab_pp1a	80	P	L	-0.07	7.4	37	Internal	Decrease
1501	V3598	D80Y	missense_variant	S	80	D	Y	-1.07	7	25	Environment	Decrease
1502	V3598	D80Y	missense_variant	S	80	D	Y	-0.92	7.4	37	Internal	Decrease
1503	V3599	D80A	missense_variant	S	80	D	A	-1.91	7	25	Environment	Decrease
1504	V3599	D80A	missense_variant	S	80	D	A	-1.58	7.4	37	Internal	Decrease
1505	V3600	D80G	missense_variant	S	80	D	G	-1.81	7	25	Environment	Decrease
1506	V3600	D80G	missense_variant	S	80	D	G	-1.53	7.4	37	Internal	Decrease
1507	V4947	R80T	missense_variant	ORF7a	80	R	T	-1.08	7	25	Environment	Decrease
1508	V4947	R80T	missense_variant	ORF7a	80	R	T	-1	7.4	37	Internal	Decrease
1509	V4948	R80I	missense_variant	ORF7a	80	R	I	-0.13	7	25	Environment	Decrease
1510	V4948	R80I	missense_variant	ORF7a	80	R	I	-0.04	7.4	37	Internal	Decrease
1511	V5350	P80S	missense_variant	N	80	P	S	-2.96	7	25	Environment	Decrease
1512	V5350	P80S	missense_variant	N	80	P	S	-2.91	7.4	37	Internal	Decrease
1513	V5351	P80Q	missense_variant	N	80	P	Q	-2.63	7	25	Environment	Decrease
1514	V5351	P80Q	missense_variant	N	80	P	Q	-2.59	7.4	37	Internal	Decrease
1515	V5352	P80R	missense_variant	N	80	P	R	-1.31	7	25	Environment	Decrease
1516	V5352	P80R	missense_variant	N	80	P	R	-1.29	7.4	37	Internal	Decrease
1517	V180	H81Y	missense_variant	ORF1ab_pp1a	81	H	Y	0.75	7	25	Environment	Increase
1518	V180	H81Y	missense_variant	ORF1ab_pp1a	81	H	Y	0.72	7.4	37	Internal	Increase
1519	V4439	C81Y	missense_variant	ORF3a	81	C	Y	-0.15	7	25	Environment	Decrease
1520	V4439	C81Y	missense_variant	ORF3a	81	C	Y	-0.2	7.4	37	Internal	Decrease
1521	V4440	C81F	missense_variant	ORF3a	81	C	F	-0.27	7	25	Environment	Decrease
1522	V4440	C81F	missense_variant	ORF3a	81	C	F	-0.29	7.4	37	Internal	Decrease
1523	V4758	A81S	missense_variant	M	81	A	S	-0.41	7	25	Environment	Decrease
1524	V4758	A81S	missense_variant	M	81	A	S	-0.37	7.4	37	Internal	Decrease
1525	V4949	S81P	missense_variant	ORF7a	81	S	P	-0.35	7	25	Environment	Decrease
1526	V4949	S81P	missense_variant	ORF7a	81	S	P	-0.31	7.4	37	Internal	Decrease
1527	V4950	S81L	missense_variant	ORF7a	81	S	L	0	7	25	Environment	Decrease
1528	V4950	S81L	missense_variant	ORF7a	81	S	L	0.07	7.4	37	Internal	Increase
1529	V5178	V81I	missense_variant	ORF8	81	V	I	-0.73	7	25	Environment	Decrease
1530	V5178	V81I	missense_variant	ORF8	81	V	I	-0.56	7.4	37	Internal	Decrease
1531	V5179	V81F	missense_variant	ORF8	81	V	F	-2.04	7	25	Environment	Decrease
1532	V5179	V81F	missense_variant	ORF8	81	V	F	-2.06	7.4	37	Internal	Decrease
1533	V5353	D81Y	missense_variant	N	81	D	Y	-1.49	7	25	Environment	Decrease
1534	V5353	D81Y	missense_variant	N	81	D	Y	-1.34	7.4	37	Internal	Decrease
1535	V185	G82D	missense_variant	ORF1ab_pp1a	82	G	D	-1.02	7	25	Environment	Decrease
1536	V185	G82D	missense_variant	ORF1ab_pp1a	82	G	D	-1	7.4	37	Internal	Decrease
1537	V186	G82V	missense_variant	ORF1ab_pp1a	82	G	V	0.46	7	25	Environment	Increase
1538	V186	G82V	missense_variant	ORF1ab_pp1a	82	G	V	0.53	7.4	37	Internal	Increase
1539	V4759	I82V	missense_variant	M	82	I	V	-0.91	7	25	Environment	Decrease
1540	V4759	I82V	missense_variant	M	82	I	V	-0.79	7.4	37	Internal	Decrease
1541	V4760	I82T	missense_variant	M	82	I	T	-2.41	7	25	Environment	Decrease
1542	V4760	I82T	missense_variant	M	82	I	T	-2.41	7.4	37	Internal	Decrease
1543	V4761	I82S	missense_variant	M	82	I	S	-2	7	25	Environment	Decrease
1544	V4761	I82S	missense_variant	M	82	I	S	-1.94	7.4	37	Internal	Decrease
1545	V4951	V82F	missense_variant	ORF7a	82	V	F	-1.72	7	25	Environment	Decrease
1546	V4951	V82F	missense_variant	ORF7a	82	V	F	-1.81	7.4	37	Internal	Decrease
1547	V4952	V82A	missense_variant	ORF7a	82	V	A	-2.18	7	25	Environment	Decrease
1548	V4952	V82A	missense_variant	ORF7a	82	V	A	-2.17	7.4	37	Internal	Decrease
1549	V188	H83Y	missense_variant	ORF1ab_pp1a	83	H	Y	0.99	7	25	Environment	Increase
1550	V188	H83Y	missense_variant	ORF1ab_pp1a	83	H	Y	0.94	7.4	37	Internal	Increase
1551	V189	H83R	missense_variant	ORF1ab_pp1a	83	H	R	0.24	7	25	Environment	Increase
1552	V189	H83R	missense_variant	ORF1ab_pp1a	83	H	R	0.26	7.4	37	Internal	Increase
1553	V3601	V83A	missense_variant	S	83	V	A	-3.35	7	25	Environment	Decrease
1554	V3601	V83A	missense_variant	S	83	V	A	-3.27	7.4	37	Internal	Decrease
1555	V4441	L83F	missense_variant	ORF3a	83	L	F	-0.54	7	25	Environment	Decrease
1556	V4441	L83F	missense_variant	ORF3a	83	L	F	-0.57	7.4	37	Internal	Decrease
1557	V4762	A83T	missense_variant	M	83	A	T	-1.19	7	25	Environment	Decrease
1558	V4762	A83T	missense_variant	M	83	A	T	-1.16	7.4	37	Internal	Decrease
1559	V4763	A83S	missense_variant	M	83	A	S	-0.69	7	25	Environment	Decrease
1560	V4763	A83S	missense_variant	M	83	A	S	-0.66	7.4	37	Internal	Decrease
1561	V4953	S83L	missense_variant	ORF7a	83	S	L	0.45	7	25	Environment	Increase
1562	V4953	S83L	missense_variant	ORF7a	83	S	L	0.49	7.4	37	Internal	Increase
1563	V193	V84I	missense_variant	ORF1ab_pp1a	84	V	I	-0.5	7	25	Environment	Decrease
1564	V193	V84I	missense_variant	ORF1ab_pp1a	84	V	I	-0.36	7.4	37	Internal	Decrease
1565	V3602	L84I	missense_variant	S	84	L	I	-2.35	7	25	Environment	Decrease
1566	V3602	L84I	missense_variant	S	84	L	I	-2.33	7.4	37	Internal	Decrease
1567	V4764	M84T	missense_variant	M	84	M	T	-0.91	7	25	Environment	Decrease
1568	V4764	M84T	missense_variant	M	84	M	T	-0.87	7.4	37	Internal	Decrease
1569	V4954	P84S	missense_variant	ORF7a	84	P	S	-1.36	7	25	Environment	Decrease
1570	V4954	P84S	missense_variant	ORF7a	84	P	S	-1.33	7.4	37	Internal	Decrease
1571	V4955	P84L	missense_variant	ORF7a	84	P	L	0.42	7	25	Environment	Increase
1572	V4955	P84L	missense_variant	ORF7a	84	P	L	0.45	7.4	37	Internal	Increase
1573	V5180	L84S	missense_variant	ORF8	84	L	S	-2.87	7	25	Environment	Decrease
1574	V5180	L84S	missense_variant	ORF8	84	L	S	-2.87	7.4	37	Internal	Decrease
1575	V5354	I84V	missense_variant	N	84	I	V	-0.67	7	25	Environment	Decrease
1576	V5354	I84V	missense_variant	N	84	I	V	-0.57	7.4	37	Internal	Decrease
1577	V196	M85V	missense_variant	ORF1ab_pp1a	85	M	V	-0.25	7	25	Environment	Decrease
1578	V196	M85V	missense_variant	ORF1ab_pp1a	85	M	V	-0.26	7.4	37	Internal	Decrease
1579	V199	M85I	missense_variant	ORF1ab_pp1a	85	M	I	-0.22	7	25	Environment	Decrease
1580	V199	M85I	missense_variant	ORF1ab_pp1a	85	M	I	-0.19	7.4	37	Internal	Decrease
1581	V3603	P85S	missense_variant	S	85	P	S	-2.52	7	25	Environment	Decrease
1582	V3603	P85S	missense_variant	S	85	P	S	-2.48	7.4	37	Internal	Decrease
1583	V4442	L85S	missense_variant	ORF3a	85	L	S	-3.19	7	25	Environment	Decrease
1584	V4442	L85S	missense_variant	ORF3a	85	L	S	-3.18	7.4	37	Internal	Decrease
1585	V4443	L85F	missense_variant	ORF3a	85	L	F	-0.82	7	25	Environment	Decrease
1586	V4443	L85F	missense_variant	ORF3a	85	L	F	-0.84	7.4	37	Internal	Decrease
1587	V4765	A85S	missense_variant	M	85	A	S	-0.76	7	25	Environment	Decrease
1588	V4765	A85S	missense_variant	M	85	A	S	-0.74	7.4	37	Internal	Decrease
1589	V4766	A85V	missense_variant	M	85	A	V	-0.76	7	25	Environment	Decrease
1590	V4766	A85V	missense_variant	M	85	A	V	-0.67	7.4	37	Internal	Decrease
1591	V5181	P85S	missense_variant	ORF8	85	P	S	-1.87	7	25	Environment	Decrease
1592	V5181	P85S	missense_variant	ORF8	85	P	S	-1.8	7.4	37	Internal	Decrease
1593	V5182	P85L	missense_variant	ORF8	85	P	L	-1.32	7	25	Environment	Decrease
1594	V5182	P85L	missense_variant	ORF8	85	P	L	-1.21	7.4	37	Internal	Decrease
1595	V200	V86I	missense_variant	ORF1ab_pp1a	86	V	I	-0.52	7	25	Environment	Decrease
1596	V200	V86I	missense_variant	ORF1ab_pp1a	86	V	I	-0.39	7.4	37	Internal	Decrease
1597	V201	V86F	missense_variant	ORF1ab_pp1a	86	V	F	-2.08	7	25	Environment	Decrease
1598	V201	V86F	missense_variant	ORF1ab_pp1a	86	V	F	-2.16	7.4	37	Internal	Decrease
1599	V202	V86D	missense_variant	ORF1ab_pp1a	86	V	D	-2.21	7	25	Environment	Decrease
1600	V202	V86D	missense_variant	ORF1ab_pp1a	86	V	D	-2.28	7.4	37	Internal	Decrease
1601	V4444	L86F	missense_variant	ORF3a	86	L	F	-0.76	7	25	Environment	Decrease
1602	V4444	L86F	missense_variant	ORF3a	86	L	F	-0.77	7.4	37	Internal	Decrease
1603	V4767	C86F	missense_variant	M	86	C	F	-0.96	7	25	Environment	Decrease
1604	V4767	C86F	missense_variant	M	86	C	F	-0.94	7.4	37	Internal	Decrease
1605	V5183	F86L	missense_variant	ORF8	86	F	L	-2.74	7	25	Environment	Decrease
1606	V5183	F86L	missense_variant	ORF8	86	F	L	-2.51	7.4	37	Internal	Decrease
1607	V203	E87D	missense_variant	ORF1ab_pp1a	87	E	D	-0.11	7	25	Environment	Decrease
1608	V203	E87D	missense_variant	ORF1ab_pp1a	87	E	D	-0.02	7.4	37	Internal	Decrease
1609	V4956	F87L	missense_variant	ORF7a	87	F	L	-1.02	7	25	Environment	Decrease
1610	V4956	F87L	missense_variant	ORF7a	87	F	L	-0.88	7.4	37	Internal	Decrease
1611	V5184	T87I	missense_variant	ORF8	87	T	I	-0.84	7	25	Environment	Decrease
1612	V5184	T87I	missense_variant	ORF8	87	T	I	-0.8	7.4	37	Internal	Decrease
1613	V4445	V88I	missense_variant	ORF3a	88	V	I	-0.95	7	25	Environment	Decrease
1614	V4445	V88I	missense_variant	ORF3a	88	V	I	-0.93	7.4	37	Internal	Decrease
1615	V4446	V88L	missense_variant	ORF3a	88	V	L	-2.97	7	25	Environment	Decrease
1616	V4446	V88L	missense_variant	ORF3a	88	V	L	-3.02	7.4	37	Internal	Decrease
1617	V4957	I88V	missense_variant	ORF7a	88	I	V	-1.27	7	25	Environment	Decrease
1618	V4957	I88V	missense_variant	ORF7a	88	I	V	-1.18	7.4	37	Internal	Decrease
1619	V5355	R88L	missense_variant	N	88	R	L	-0.36	7	25	Environment	Decrease
1620	V5355	R88L	missense_variant	N	88	R	L	-0.23	7.4	37	Internal	Decrease
1621	V4447	T89A	missense_variant	ORF3a	89	T	A	-0.92	7	25	Environment	Decrease
1622	V4447	T89A	missense_variant	ORF3a	89	T	A	-0.85	7.4	37	Internal	Decrease
1623	V4448	T89I	missense_variant	ORF3a	89	T	I	0.07	7	25	Environment	Increase
1624	V4448	T89I	missense_variant	ORF3a	89	T	I	0.08	7.4	37	Internal	Increase
1625	V4959	R89I	missense_variant	ORF7a	89	R	I	0.1	7	25	Environment	Increase
1626	V4959	R89I	missense_variant	ORF7a	89	R	I	0.16	7.4	37	Internal	Increase
1627	V204	A90V	missense_variant	ORF1ab_pp1a	90	A	V	-0.44	7	25	Environment	Decrease
1628	V204	A90V	missense_variant	ORF1ab_pp1a	90	A	V	-0.35	7.4	37	Internal	Decrease
1629	V3604	V90I	missense_variant	S	90	V	I	-1.34	7	25	Environment	Decrease
1630	V3604	V90I	missense_variant	S	90	V	I	-1.2	7.4	37	Internal	Decrease
1631	V3605	V90F	missense_variant	S	90	V	F	-2.41	7	25	Environment	Decrease
1632	V3605	V90F	missense_variant	S	90	V	F	-2.46	7.4	37	Internal	Decrease
1633	V4449	V90L	missense_variant	ORF3a	90	V	L	-2.83	7	25	Environment	Decrease
1634	V4449	V90L	missense_variant	ORF3a	90	V	L	-2.87	7.4	37	Internal	Decrease
1635	V4450	V90F	missense_variant	ORF3a	90	V	F	-4.17	7	25	Environment	Decrease
1636	V4450	V90F	missense_variant	ORF3a	90	V	F	-4.3	7.4	37	Internal	Decrease
1637	V4768	L90F	missense_variant	M	90	L	F	-1.24	7	25	Environment	Decrease
1638	V4768	L90F	missense_variant	M	90	L	F	-1.26	7.4	37	Internal	Decrease
1639	V5356	A90T	missense_variant	N	90	A	T	-1.03	7	25	Environment	Decrease
1640	V5356	A90T	missense_variant	N	90	A	T	-1	7.4	37	Internal	Decrease
1641	V5357	A90S	missense_variant	N	90	A	S	-1.45	7	25	Environment	Decrease
1642	V5357	A90S	missense_variant	N	90	A	S	-1.45	7.4	37	Internal	Decrease
1643	V5358	A90V	missense_variant	N	90	A	V	-0.69	7	25	Environment	Decrease
1644	V5358	A90V	missense_variant	N	90	A	V	-0.64	7.4	37	Internal	Decrease
1645	V4961	E91D	missense_variant	ORF7a	91	E	D	0.2	7	25	Environment	Increase
1646	V4961	E91D	missense_variant	ORF7a	91	E	D	0.21	7.4	37	Internal	Increase
1647	V5186	Q91L	missense_variant	ORF8	91	Q	L	0.12	7	25	Environment	Increase
1648	V5186	Q91L	missense_variant	ORF8	91	Q	L	0.19	7.4	37	Internal	Increase
1649	V205	L92F	missense_variant	ORF1ab_pp1a	92	L	F	-0.21	7	25	Environment	Decrease
1650	V205	L92F	missense_variant	ORF1ab_pp1a	92	L	F	-0.2	7.4	37	Internal	Decrease
1651	V4451	S92L	missense_variant	ORF3a	92	S	L	-0.49	7	25	Environment	Decrease
1652	V4451	S92L	missense_variant	ORF3a	92	S	L	-0.45	7.4	37	Internal	Decrease
1653	V4962	E92D	missense_variant	ORF7a	92	E	D	0.39	7	25	Environment	Increase
1654	V4962	E92D	missense_variant	ORF7a	92	E	D	0.39	7.4	37	Internal	Increase
1655	V5187	E92K	missense_variant	ORF8	92	E	K	-1.05	7	25	Environment	Decrease
1656	V5187	E92K	missense_variant	ORF8	92	E	K	-0.98	7.4	37	Internal	Decrease
1657	V206	E93K	missense_variant	ORF1ab_pp1a	93	E	K	-0.46	7	25	Environment	Decrease
1658	V206	E93K	missense_variant	ORF1ab_pp1a	93	E	K	-0.39	7.4	37	Internal	Decrease
1659	V4452	H93Y	missense_variant	ORF3a	93	H	Y	0.7	7	25	Environment	Increase
1660	V4452	H93Y	missense_variant	ORF3a	93	H	Y	0.64	7.4	37	Internal	Increase
1661	V4963	V93I	missense_variant	ORF7a	93	V	I	0.58	7	25	Environment	Increase
1662	V4963	V93I	missense_variant	ORF7a	93	V	I	0.65	7.4	37	Internal	Increase
1663	V4964	V93L	missense_variant	ORF7a	93	V	L	-0.11	7	25	Environment	Decrease
1664	V4964	V93L	missense_variant	ORF7a	93	V	L	-0.13	7.4	37	Internal	Decrease
1665	V4965	V93F	missense_variant	ORF7a	93	V	F	-1.46	7	25	Environment	Decrease
1666	V4965	V93F	missense_variant	ORF7a	93	V	F	-1.55	7.4	37	Internal	Decrease
1667	V5188	P93S	missense_variant	ORF8	93	P	S	-1.51	7	25	Environment	Decrease
1668	V5188	P93S	missense_variant	ORF8	93	P	S	-1.44	7.4	37	Internal	Decrease
1669	V5189	P93L	missense_variant	ORF8	93	P	L	-1.04	7	25	Environment	Decrease
1670	V5189	P93L	missense_variant	ORF8	93	P	L	-0.96	7.4	37	Internal	Decrease
1671	V5359	R93L	missense_variant	N	93	R	L	-0.76	7	25	Environment	Decrease
1672	V5359	R93L	missense_variant	N	93	R	L	-0.6	7.4	37	Internal	Decrease
1673	V208	G94S	missense_variant	ORF1ab_pp1a	94	G	S	-0.71	7	25	Environment	Decrease
1674	V208	G94S	missense_variant	ORF1ab_pp1a	94	G	S	-0.59	7.4	37	Internal	Decrease
1675	V209	G94C	missense_variant	ORF1ab_pp1a	94	G	C	-0.24	7	25	Environment	Decrease
1676	V209	G94C	missense_variant	ORF1ab_pp1a	94	G	C	-0.11	7.4	37	Internal	Decrease
1677	V210	G94D	missense_variant	ORF1ab_pp1a	94	G	D	-0.8	7	25	Environment	Decrease
1678	V210	G94D	missense_variant	ORF1ab_pp1a	94	G	D	-0.79	7.4	37	Internal	Decrease
1679	V4453	L94I	missense_variant	ORF3a	94	L	I	-0.72	7	25	Environment	Decrease
1680	V4453	L94I	missense_variant	ORF3a	94	L	I	-0.69	7.4	37	Internal	Decrease
1681	V4454	L94F	missense_variant	ORF3a	94	L	F	-1.66	7	25	Environment	Decrease
1682	V4454	L94F	missense_variant	ORF3a	94	L	F	-1.69	7.4	37	Internal	Decrease
1683	V4966	Q94K	missense_variant	ORF7a	94	Q	K	-0.64	7	25	Environment	Decrease
1684	V4966	Q94K	missense_variant	ORF7a	94	Q	K	-0.63	7.4	37	Internal	Decrease
1685	V4968	Q94R	missense_variant	ORF7a	94	Q	R	-1.11	7	25	Environment	Decrease
1686	V4968	Q94R	missense_variant	ORF7a	94	Q	R	-1.11	7.4	37	Internal	Decrease
1687	V4969	Q94L	missense_variant	ORF7a	94	Q	L	0	7	25	Environment	Decrease
1688	V4969	Q94L	missense_variant	ORF7a	94	Q	L	0.03	7.4	37	Internal	Increase
1689	V4970	Q94H	missense_variant	ORF7a	94	Q	H	-1.95	7	25	Environment	Decrease
1690	V4970	Q94H	missense_variant	ORF7a	94	Q	H	-1.92	7.4	37	Internal	Decrease
1691	V3606	T95A	missense_variant	S	95	T	A	-1.95	7	25	Environment	Decrease
1692	V3606	T95A	missense_variant	S	95	T	A	-1.83	7.4	37	Internal	Decrease
1693	V3607	T95N	missense_variant	S	95	T	N	-1.3	7	25	Environment	Decrease
1694	V3607	T95N	missense_variant	S	95	T	N	-1.3	7.4	37	Internal	Decrease
1695	V3608	T95I	missense_variant	S	95	T	I	-1.8	7	25	Environment	Decrease
1696	V3608	T95I	missense_variant	S	95	T	I	-1.77	7.4	37	Internal	Decrease
1697	V4455	L95S	missense_variant	ORF3a	95	L	S	-4.01	7	25	Environment	Decrease
1698	V4455	L95S	missense_variant	ORF3a	95	L	S	-4.01	7.4	37	Internal	Decrease
1699	V4456	L95F	missense_variant	ORF3a	95	L	F	-1.84	7	25	Environment	Decrease
1700	V4456	L95F	missense_variant	ORF3a	95	L	F	-1.87	7.4	37	Internal	Decrease
1701	V4971	E95Q	missense_variant	ORF7a	95	E	Q	-0.05	7	25	Environment	Decrease
1702	V4971	E95Q	missense_variant	ORF7a	95	E	Q	-0.05	7.4	37	Internal	Decrease
1703	V5190	L95F	missense_variant	ORF8	95	L	F	0.27	7	25	Environment	Increase
1704	V5190	L95F	missense_variant	ORF8	95	L	F	0.23	7.4	37	Internal	Increase
1705	V5191	L95F	missense_variant	ORF8	95	L	F	0.27	7	25	Environment	Increase
1706	V5191	L95F	missense_variant	ORF8	95	L	F	0.23	7.4	37	Internal	Increase
1707	V5360	R95H	missense_variant	N	95	R	H	-0.57	7	25	Environment	Decrease
1708	V5360	R95H	missense_variant	N	95	R	H	-0.41	7.4	37	Internal	Decrease
1709	V5361	R95L	missense_variant	N	95	R	L	-0.69	7	25	Environment	Decrease
1710	V5361	R95L	missense_variant	N	95	R	L	-0.53	7.4	37	Internal	Decrease
1711	V3609	E96Q	missense_variant	S	96	E	Q	-1.11	7	25	Environment	Decrease
1712	V3609	E96Q	missense_variant	S	96	E	Q	-1.08	7.4	37	Internal	Decrease
1713	V3610	E96D	missense_variant	S	96	E	D	-0.17	7	25	Environment	Decrease
1714	V3610	E96D	missense_variant	S	96	E	D	-0.17	7.4	37	Internal	Decrease
1715	V4457	L96F	missense_variant	ORF3a	96	L	F	-1.77	7	25	Environment	Decrease
1716	V4457	L96F	missense_variant	ORF3a	96	L	F	-1.81	7.4	37	Internal	Decrease
1717	V4973	L96F	missense_variant	ORF7a	96	L	F	0.23	7	25	Environment	Increase
1718	V4973	L96F	missense_variant	ORF7a	96	L	F	0.18	7.4	37	Internal	Increase
1719	V5362	G96C	missense_variant	N	96	G	C	-0.88	7	25	Environment	Decrease
1720	V5362	G96C	missense_variant	N	96	G	C	-0.75	7.4	37	Internal	Decrease
1721	V3611	K97E	missense_variant	S	97	K	E	-1.38	7	25	Environment	Decrease
1722	V3611	K97E	missense_variant	S	97	K	E	-1.39	7.4	37	Internal	Decrease
1723	V3612	K97T	missense_variant	S	97	K	T	-1.08	7	25	Environment	Decrease
1724	V3612	K97T	missense_variant	S	97	K	T	-1.05	7.4	37	Internal	Decrease
1725	V3613	K97R	missense_variant	S	97	K	R	-1.24	7	25	Environment	Decrease
1726	V3613	K97R	missense_variant	S	97	K	R	-1.22	7.4	37	Internal	Decrease
1727	V3614	K97N	missense_variant	S	97	K	N	-1.35	7	25	Environment	Decrease
1728	V3614	K97N	missense_variant	S	97	K	N	-1.37	7.4	37	Internal	Decrease
1729	V4458	V97I	missense_variant	ORF3a	97	V	I	-1.37	7	25	Environment	Decrease
1730	V4458	V97I	missense_variant	ORF3a	97	V	I	-1.31	7.4	37	Internal	Decrease
1731	V4459	V97F	missense_variant	ORF3a	97	V	F	-5.05	7	25	Environment	Decrease
1732	V4459	V97F	missense_variant	ORF3a	97	V	F	-5.21	7.4	37	Internal	Decrease
1733	V4975	Y97H	missense_variant	ORF7a	97	Y	H	-1.2	7	25	Environment	Decrease
1734	V4975	Y97H	missense_variant	ORF7a	97	Y	H	-1.1	7.4	37	Internal	Decrease
1735	V5192	S97I	missense_variant	ORF8	97	S	I	0.02	7	25	Environment	Increase
1736	V5192	S97I	missense_variant	ORF8	97	S	I	0.12	7.4	37	Internal	Increase
1737	V5363	G97V	missense_variant	N	97	G	V	-0.82	7	25	Environment	Decrease
1738	V5363	G97V	missense_variant	N	97	G	V	-0.77	7.4	37	Internal	Decrease
1739	V211	G98S	missense_variant	ORF1ab_pp1a	98	G	S	-1.03	7	25	Environment	Decrease
1740	V211	G98S	missense_variant	ORF1ab_pp1a	98	G	S	-0.9	7.4	37	Internal	Decrease
1741	V212	G98C	missense_variant	ORF1ab_pp1a	98	G	C	-0.97	7	25	Environment	Decrease
1742	V212	G98C	missense_variant	ORF1ab_pp1a	98	G	C	-0.83	7.4	37	Internal	Decrease
1743	V3615	S98P	missense_variant	S	98	S	P	-1.95	7	25	Environment	Decrease
1744	V3615	S98P	missense_variant	S	98	S	P	-1.91	7.4	37	Internal	Decrease
1745	V3616	S98F	missense_variant	S	98	S	F	-0.66	7	25	Environment	Decrease
1746	V3616	S98F	missense_variant	S	98	S	F	-0.65	7.4	37	Internal	Decrease
1747	V4460	A98V	missense_variant	ORF3a	98	A	V	1.29	7	25	Environment	Increase
1748	V4460	A98V	missense_variant	ORF3a	98	A	V	1.41	7.4	37	Internal	Increase
1749	V4769	A98S	missense_variant	M	98	A	S	-0.31	7	25	Environment	Decrease
1750	V4769	A98S	missense_variant	M	98	A	S	-0.35	7.4	37	Internal	Decrease
1751	V4976	S98P	missense_variant	ORF7a	98	S	P	-0.19	7	25	Environment	Decrease
1752	V4976	S98P	missense_variant	ORF7a	98	S	P	-0.18	7.4	37	Internal	Decrease
1753	V4977	S98F	missense_variant	ORF7a	98	S	F	0.44	7	25	Environment	Increase
1754	V4977	S98F	missense_variant	ORF7a	98	S	F	0.43	7.4	37	Internal	Increase
1755	V213	R99C	missense_variant	ORF1ab_pp1a	99	R	C	-0.81	7	25	Environment	Decrease
1756	V213	R99C	missense_variant	ORF1ab_pp1a	99	R	C	-0.64	7.4	37	Internal	Decrease
1757	V214	R99H	missense_variant	ORF1ab_pp1a	99	R	H	-0.63	7	25	Environment	Decrease
1758	V214	R99H	missense_variant	ORF1ab_pp1a	99	R	H	-0.52	7.4	37	Internal	Decrease
1759	V215	R99L	missense_variant	ORF1ab_pp1a	99	R	L	-0.21	7	25	Environment	Decrease
1760	V215	R99L	missense_variant	ORF1ab_pp1a	99	R	L	-0.1	7.4	37	Internal	Decrease
1761	V3617	N99D	missense_variant	S	99	N	D	0.36	7	25	Environment	Increase
1762	V3617	N99D	missense_variant	S	99	N	D	0.46	7.4	37	Internal	Increase
1763	V4461	A99T	missense_variant	ORF3a	99	A	T	-1.84	7	25	Environment	Decrease
1764	V4461	A99T	missense_variant	ORF3a	99	A	T	-1.81	7.4	37	Internal	Decrease
1765	V4462	A99S	missense_variant	ORF3a	99	A	S	-0.84	7	25	Environment	Decrease
1766	V4462	A99S	missense_variant	ORF3a	99	A	S	-0.82	7.4	37	Internal	Decrease
1767	V4463	A99V	missense_variant	ORF3a	99	A	V	1.33	7	25	Environment	Increase
1768	V4463	A99V	missense_variant	ORF3a	99	A	V	1.44	7.4	37	Internal	Increase
1769	V4978	P99S	missense_variant	ORF7a	99	P	S	-1.46	7	25	Environment	Decrease
1770	V4978	P99S	missense_variant	ORF7a	99	P	S	-1.42	7.4	37	Internal	Decrease
1771	V4979	P99L	missense_variant	ORF7a	99	P	L	0.03	7	25	Environment	Increase
1772	V4979	P99L	missense_variant	ORF7a	99	P	L	0.08	7.4	37	Internal	Increase
1773	V5193	V99L	missense_variant	ORF8	99	V	L	-0.78	7	25	Environment	Decrease
1774	V5193	V99L	missense_variant	ORF8	99	V	L	-0.8	7.4	37	Internal	Decrease
1775	V5364	G99C	missense_variant	N	99	G	C	-1.26	7	25	Environment	Decrease
1776	V5364	G99C	missense_variant	N	99	G	C	-1.13	7.4	37	Internal	Decrease
1777	V4464	G100S	missense_variant	ORF3a	100	G	S	-1.52	7	25	Environment	Decrease
1778	V4464	G100S	missense_variant	ORF3a	100	G	S	-1.42	7.4	37	Internal	Decrease
1779	V4465	G100R	missense_variant	ORF3a	100	G	R	-0.87	7	25	Environment	Decrease
1780	V4465	G100R	missense_variant	ORF3a	100	G	R	-0.87	7.4	37	Internal	Decrease
1781	V4466	G100C	missense_variant	ORF3a	100	G	C	-1.39	7	25	Environment	Decrease
1782	V4466	G100C	missense_variant	ORF3a	100	G	C	-1.27	7.4	37	Internal	Decrease
1783	V4467	G100D	missense_variant	ORF3a	100	G	D	-1.48	7	25	Environment	Decrease
1784	V4467	G100D	missense_variant	ORF3a	100	G	D	-1.42	7.4	37	Internal	Decrease
1785	V4468	G100V	missense_variant	ORF3a	100	G	V	0.57	7	25	Environment	Increase
1786	V4468	G100V	missense_variant	ORF3a	100	G	V	0.66	7.4	37	Internal	Increase
1787	V5194	V100L	missense_variant	ORF8	100	V	L	-1.47	7	25	Environment	Decrease
1788	V5194	V100L	missense_variant	ORF8	100	V	L	-1.49	7.4	37	Internal	Decrease
1789	V4469	L101I	missense_variant	ORF3a	101	L	I	-0.75	7	25	Environment	Decrease
1790	V4469	L101I	missense_variant	ORF3a	101	L	I	-0.72	7.4	37	Internal	Decrease
1791	V4470	L101F	missense_variant	ORF3a	101	L	F	-1.91	7	25	Environment	Decrease
1792	V4470	L101F	missense_variant	ORF3a	101	L	F	-1.93	7.4	37	Internal	Decrease
1793	V5195	R101H	missense_variant	ORF8	101	R	H	-2.13	7	25	Environment	Decrease
1794	V5195	R101H	missense_variant	ORF8	101	R	H	-2.1	7.4	37	Internal	Decrease
1795	V5196	R101L	missense_variant	ORF8	101	R	L	-0.73	7	25	Environment	Decrease
1796	V5196	R101L	missense_variant	ORF8	101	R	L	-0.7	7.4	37	Internal	Decrease
1797	V5365	M101I	missense_variant	N	101	M	I	-0.54	7	25	Environment	Decrease
1798	V5365	M101I	missense_variant	N	101	M	I	-0.48	7.4	37	Internal	Decrease
1799	V5366	M101I	missense_variant	N	101	M	I	-0.54	7	25	Environment	Decrease
1800	V5366	M101I	missense_variant	N	101	M	I	-0.48	7.4	37	Internal	Decrease
1801	V216	E102K	missense_variant	ORF1ab_pp1a	102	E	K	-0.69	7	25	Environment	Decrease
1802	V216	E102K	missense_variant	ORF1ab_pp1a	102	E	K	-0.61	7.4	37	Internal	Decrease
1803	V3618	R102I	missense_variant	S	102	R	I	-0.87	7	25	Environment	Decrease
1804	V3618	R102I	missense_variant	S	102	R	I	-0.71	7.4	37	Internal	Decrease
1805	V4983	L102F	missense_variant	ORF7a	102	L	F	-0.77	7	25	Environment	Decrease
1806	V4983	L102F	missense_variant	ORF7a	102	L	F	-0.84	7.4	37	Internal	Decrease
1807	V5197	C102F	missense_variant	ORF8	102	C	F	-0.15	7	25	Environment	Decrease
1808	V5197	C102F	missense_variant	ORF8	102	C	F	-0.16	7.4	37	Internal	Decrease
1809	V4471	A103T	missense_variant	ORF3a	103	A	T	-1.92	7	25	Environment	Decrease
1810	V4471	A103T	missense_variant	ORF3a	103	A	T	-1.9	7.4	37	Internal	Decrease
1811	V4474	A103S	missense_variant	ORF3a	103	A	S	-0.92	7	25	Environment	Decrease
1812	V4474	A103S	missense_variant	ORF3a	103	A	S	-0.9	7.4	37	Internal	Decrease
1813	V4475	A103V	missense_variant	ORF3a	103	A	V	1.39	7	25	Environment	Increase
1814	V4475	A103V	missense_variant	ORF3a	103	A	V	1.48	7.4	37	Internal	Increase
1815	V5198	S103L	missense_variant	ORF8	103	S	L	-1.01	7	25	Environment	Decrease
1816	V5198	S103L	missense_variant	ORF8	103	S	L	-0.95	7.4	37	Internal	Decrease
1817	V5367	D103N	missense_variant	N	103	D	N	-2.18	7	25	Environment	Decrease
1818	V5367	D103N	missense_variant	N	103	D	N	-1.91	7.4	37	Internal	Decrease
1819	V5368	D103Y	missense_variant	N	103	D	Y	-1.03	7	25	Environment	Decrease
1820	V5368	D103Y	missense_variant	N	103	D	Y	-0.86	7.4	37	Internal	Decrease
1821	V4476	P104S	missense_variant	ORF3a	104	P	S	-2.91	7	25	Environment	Decrease
1822	V4476	P104S	missense_variant	ORF3a	104	P	S	-2.86	7.4	37	Internal	Decrease
1823	V4477	P104H	missense_variant	ORF3a	104	P	H	-3.02	7	25	Environment	Decrease
1824	V4477	P104H	missense_variant	ORF3a	104	P	H	-2.99	7.4	37	Internal	Decrease
1825	V4478	P104L	missense_variant	ORF3a	104	P	L	-2.08	7	25	Environment	Decrease
1826	V4478	P104L	missense_variant	ORF3a	104	P	L	-2.02	7.4	37	Internal	Decrease
1827	V4770	A104V	missense_variant	M	104	A	V	0.29	7	25	Environment	Increase
1828	V4770	A104V	missense_variant	M	104	A	V	0.32	7.4	37	Internal	Increase
1829	V4984	V104F	missense_variant	ORF7a	104	V	F	-3.4	7	25	Environment	Decrease
1830	V4984	V104F	missense_variant	ORF7a	104	V	F	-3.51	7.4	37	Internal	Decrease
1831	V4479	F105L	missense_variant	ORF3a	105	F	L	-1.75	7	25	Environment	Decrease
1832	V4479	F105L	missense_variant	ORF3a	105	F	L	-1.6	7.4	37	Internal	Decrease
1833	V4985	A105S	missense_variant	ORF7a	105	A	S	0.01	7	25	Environment	Increase
1834	V4985	A105S	missense_variant	ORF7a	105	A	S	-0.01	7.4	37	Internal	Decrease
1835	V4986	A105V	missense_variant	ORF7a	105	A	V	0.26	7	25	Environment	Increase
1836	V4986	A105V	missense_variant	ORF7a	105	A	V	0.3	7.4	37	Internal	Increase
1837	V217	V106I	missense_variant	ORF1ab_pp1a	106	V	I	-1.41	7	25	Environment	Decrease
1838	V217	V106I	missense_variant	ORF1ab_pp1a	106	V	I	-1.28	7.4	37	Internal	Decrease
1839	V4480	L106F	missense_variant	ORF3a	106	L	F	-2.39	7	25	Environment	Decrease
1840	V4480	L106F	missense_variant	ORF3a	106	L	F	-2.42	7.4	37	Internal	Decrease
1841	V5199	E106Q	missense_variant	ORF8	106	E	Q	-1.1	7	25	Environment	Decrease
1842	V5199	E106Q	missense_variant	ORF8	106	E	Q	-1.11	7.4	37	Internal	Decrease
1843	V5201	E106D	missense_variant	ORF8	106	E	D	-0.69	7	25	Environment	Decrease
1844	V5201	E106D	missense_variant	ORF8	106	E	D	-0.69	7.4	37	Internal	Decrease
1845	V218	L107F	missense_variant	ORF1ab_pp1a	107	L	F	-0.57	7	25	Environment	Decrease
1846	V218	L107F	missense_variant	ORF1ab_pp1a	107	L	F	-0.57	7.4	37	Internal	Decrease
1847	V4481	Y107H	missense_variant	ORF3a	107	Y	H	-1.83	7	25	Environment	Decrease
1848	V4481	Y107H	missense_variant	ORF3a	107	Y	H	-1.72	7.4	37	Internal	Decrease
1849	V4771	R107H	missense_variant	M	107	R	H	-1.27	7	25	Environment	Decrease
1850	V4771	R107H	missense_variant	M	107	R	H	-1.25	7.4	37	Internal	Decrease
1851	V4772	R107L	missense_variant	M	107	R	L	0.09	7	25	Environment	Increase
1852	V4772	R107L	missense_variant	M	107	R	L	0.09	7.4	37	Internal	Increase
1853	V219	V108I	missense_variant	ORF1ab_pp1a	108	V	I	-1.11	7	25	Environment	Decrease
1854	V219	V108I	missense_variant	ORF1ab_pp1a	108	V	I	-1	7.4	37	Internal	Decrease
1855	V4482	L108V	missense_variant	ORF3a	108	L	V	-1.09	7	25	Environment	Decrease
1856	V4482	L108V	missense_variant	ORF3a	108	L	V	-1.08	7.4	37	Internal	Decrease
1857	V4483	L108F	missense_variant	ORF3a	108	L	F	-1.68	7	25	Environment	Decrease
1858	V4483	L108F	missense_variant	ORF3a	108	L	F	-1.71	7.4	37	Internal	Decrease
1859	V220	P109S	missense_variant	ORF1ab_pp1a	109	P	S	-2.62	7	25	Environment	Decrease
1860	V220	P109S	missense_variant	ORF1ab_pp1a	109	P	S	-2.56	7.4	37	Internal	Decrease
1861	V4484	Y109C	missense_variant	ORF3a	109	Y	C	-0.56	7	25	Environment	Decrease
1862	V4484	Y109C	missense_variant	ORF3a	109	Y	C	-0.38	7.4	37	Internal	Decrease
1863	V4773	M109I	missense_variant	M	109	M	I	-0.87	7	25	Environment	Decrease
1864	V4773	M109I	missense_variant	M	109	M	I	-0.9	7.4	37	Internal	Decrease
1865	V4987	F109L	missense_variant	ORF7a	109	F	L	-0.99	7	25	Environment	Decrease
1866	V4987	F109L	missense_variant	ORF7a	109	F	L	-0.84	7.4	37	Internal	Decrease
1867	V221	H110Y	missense_variant	ORF1ab_pp1a	110	H	Y	0.47	7	25	Environment	Increase
1868	V221	H110Y	missense_variant	ORF1ab_pp1a	110	H	Y	0.44	7.4	37	Internal	Increase
1869	V222	H110R	missense_variant	ORF1ab_pp1a	110	H	R	-0.7	7	25	Environment	Decrease
1870	V222	H110R	missense_variant	ORF1ab_pp1a	110	H	R	-0.69	7.4	37	Internal	Decrease
1871	V4485	A110S	missense_variant	ORF3a	110	A	S	-1.01	7	25	Environment	Decrease
1872	V4485	A110S	missense_variant	ORF3a	110	A	S	-1	7.4	37	Internal	Decrease
1873	V4486	A110V	missense_variant	ORF3a	110	A	V	0.91	7	25	Environment	Increase
1874	V4486	A110V	missense_variant	ORF3a	110	A	V	1.01	7.4	37	Internal	Increase
1875	V4989	I110V	missense_variant	ORF7a	110	I	V	0.26	7	25	Environment	Increase
1876	V4989	I110V	missense_variant	ORF7a	110	I	V	0.34	7.4	37	Internal	Increase
1877	V4990	I110T	missense_variant	ORF7a	110	I	T	-1.89	7	25	Environment	Decrease
1878	V4990	I110T	missense_variant	ORF7a	110	I	T	-1.93	7.4	37	Internal	Decrease
1879	V5203	E110Q	missense_variant	ORF8	110	E	Q	-1.13	7	25	Environment	Decrease
1880	V5203	E110Q	missense_variant	ORF8	110	E	Q	-1.12	7.4	37	Internal	Decrease
1881	V223	V111M	missense_variant	ORF1ab_pp1a	111	V	M	-2.61	7	25	Environment	Decrease
1882	V223	V111M	missense_variant	ORF1ab_pp1a	111	V	M	-2.74	7.4	37	Internal	Decrease
1883	V224	V111L	missense_variant	ORF1ab_pp1a	111	V	L	-1.25	7	25	Environment	Decrease
1884	V224	V111L	missense_variant	ORF1ab_pp1a	111	V	L	-1.25	7.4	37	Internal	Decrease
1885	V225	V111A	missense_variant	ORF1ab_pp1a	111	V	A	-2.57	7	25	Environment	Decrease
1886	V225	V111A	missense_variant	ORF1ab_pp1a	111	V	A	-2.56	7.4	37	Internal	Decrease
1887	V3619	D111N	missense_variant	S	111	D	N	-2.02	7	25	Environment	Decrease
1888	V3619	D111N	missense_variant	S	111	D	N	-1.84	7.4	37	Internal	Decrease
1889	V4991	T111I	missense_variant	ORF7a	111	T	I	-0.8	7	25	Environment	Decrease
1890	V4991	T111I	missense_variant	ORF7a	111	T	I	-0.77	7.4	37	Internal	Decrease
1891	V226	G112S	missense_variant	ORF1ab_pp1a	112	G	S	-1.38	7	25	Environment	Decrease
1892	V226	G112S	missense_variant	ORF1ab_pp1a	112	G	S	-1.27	7.4	37	Internal	Decrease
1893	V227	G112C	missense_variant	ORF1ab_pp1a	112	G	C	-0.88	7	25	Environment	Decrease
1894	V227	G112C	missense_variant	ORF1ab_pp1a	112	G	C	-0.76	7.4	37	Internal	Decrease
1895	V3620	S112L	missense_variant	S	112	S	L	-1.07	7	25	Environment	Decrease
1896	V3620	S112L	missense_variant	S	112	S	L	-0.96	7.4	37	Internal	Decrease
1897	V4487	V112I	missense_variant	ORF3a	112	V	I	-1.21	7	25	Environment	Decrease
1898	V4487	V112I	missense_variant	ORF3a	112	V	I	-1.15	7.4	37	Internal	Decrease
1899	V4488	V112F	missense_variant	ORF3a	112	V	F	-4.18	7	25	Environment	Decrease
1900	V4488	V112F	missense_variant	ORF3a	112	V	F	-4.3	7.4	37	Internal	Decrease
1901	V5205	H112Y	missense_variant	ORF8	112	H	Y	2.42	7	25	Environment	Increase
1902	V5205	H112Y	missense_variant	ORF8	112	H	Y	2.35	7.4	37	Internal	Increase
1903	V4489	Y113H	missense_variant	ORF3a	113	Y	H	-2.08	7	25	Environment	Decrease
1904	V4489	Y113H	missense_variant	ORF3a	113	Y	H	-2	7.4	37	Internal	Decrease
1905	V5206	D113Y	missense_variant	ORF8	113	D	Y	0.1	7	25	Environment	Increase
1906	V5206	D113Y	missense_variant	ORF8	113	D	Y	0.15	7.4	37	Internal	Increase
1907	V5369	L113I	missense_variant	N	113	L	I	-0.94	7	25	Environment	Decrease
1908	V5369	L113I	missense_variant	N	113	L	I	-0.89	7.4	37	Internal	Decrease
1909	V229	I114L	missense_variant	ORF1ab_pp1a	114	I	L	-0.78	7	25	Environment	Decrease
1910	V229	I114L	missense_variant	ORF1ab_pp1a	114	I	L	-0.73	7.4	37	Internal	Decrease
1911	V230	I114V	missense_variant	ORF1ab_pp1a	114	I	V	-0.82	7	25	Environment	Decrease
1912	V230	I114V	missense_variant	ORF1ab_pp1a	114	I	V	-0.66	7.4	37	Internal	Decrease
1913	V231	I114T	missense_variant	ORF1ab_pp1a	114	I	T	-3.62	7	25	Environment	Decrease
1914	V231	I114T	missense_variant	ORF1ab_pp1a	114	I	T	-3.56	7.4	37	Internal	Decrease
1915	V4992	F114L	missense_variant	ORF7a	114	F	L	-0.86	7	25	Environment	Decrease
1916	V4992	F114L	missense_variant	ORF7a	114	F	L	-0.65	7.4	37	Internal	Decrease
1917	V5207	V114I	missense_variant	ORF8	114	V	I	-0.75	7	25	Environment	Decrease
1918	V5207	V114I	missense_variant	ORF8	114	V	I	-0.64	7.4	37	Internal	Decrease
1919	V5208	V114L	missense_variant	ORF8	114	V	L	-1.49	7	25	Environment	Decrease
1920	V5208	V114L	missense_variant	ORF8	114	V	L	-1.49	7.4	37	Internal	Decrease
1921	V5209	V114F	missense_variant	ORF8	114	V	F	-2.06	7	25	Environment	Decrease
1922	V5209	V114F	missense_variant	ORF8	114	V	F	-2.11	7.4	37	Internal	Decrease
1923	V4993	T115I	missense_variant	ORF7a	115	T	I	-0.76	7	25	Environment	Decrease
1924	V4993	T115I	missense_variant	ORF7a	115	T	I	-0.72	7.4	37	Internal	Decrease
1925	V5210	R115C	missense_variant	ORF8	115	R	C	-1.66	7	25	Environment	Decrease
1926	V5210	R115C	missense_variant	ORF8	115	R	C	-1.57	7.4	37	Internal	Decrease
1927	V5211	R115H	missense_variant	ORF8	115	R	H	-2.91	7	25	Environment	Decrease
1928	V5211	R115H	missense_variant	ORF8	115	R	H	-2.89	7.4	37	Internal	Decrease
1929	V5212	R115L	missense_variant	ORF8	115	R	L	-1.09	7	25	Environment	Decrease
1930	V5212	R115L	missense_variant	ORF8	115	R	L	-1.07	7.4	37	Internal	Decrease
1931	V232	V116M	missense_variant	ORF1ab_pp1a	116	V	M	-2.74	7	25	Environment	Decrease
1932	V232	V116M	missense_variant	ORF1ab_pp1a	116	V	M	-2.87	7.4	37	Internal	Decrease
1933	V4490	Q116H	missense_variant	ORF3a	116	Q	H	-2	7	25	Environment	Decrease
1934	V4490	Q116H	missense_variant	ORF3a	116	Q	H	-1.95	7.4	37	Internal	Decrease
1935	V4994	L116F	missense_variant	ORF7a	116	L	F	-0.02	7	25	Environment	Decrease
1936	V4994	L116F	missense_variant	ORF7a	116	L	F	-0.07	7.4	37	Internal	Decrease
1937	V5213	V116F	missense_variant	ORF8	116	V	F	-2.38	7	25	Environment	Decrease
1938	V5213	V116F	missense_variant	ORF8	116	V	F	-2.44	7.4	37	Internal	Decrease
1939	V5215	V116G	missense_variant	ORF8	116	V	G	-3.86	7	25	Environment	Decrease
1940	V5215	V116G	missense_variant	ORF8	116	V	G	-3.91	7.4	37	Internal	Decrease
1941	V233	A117T	missense_variant	ORF1ab_pp1a	117	A	T	-0.28	7	25	Environment	Decrease
1942	V233	A117T	missense_variant	ORF1ab_pp1a	117	A	T	-0.2	7.4	37	Internal	Decrease
1943	V234	A117S	missense_variant	ORF1ab_pp1a	117	A	S	-0.69	7	25	Environment	Decrease
1944	V234	A117S	missense_variant	ORF1ab_pp1a	117	A	S	-0.64	7.4	37	Internal	Decrease
1945	V235	A117V	missense_variant	ORF1ab_pp1a	117	A	V	0.4	7	25	Environment	Increase
1946	V235	A117V	missense_variant	ORF1ab_pp1a	117	A	V	0.52	7.4	37	Internal	Increase
1947	V4491	S117I	missense_variant	ORF3a	117	S	I	0.54	7	25	Environment	Increase
1948	V4491	S117I	missense_variant	ORF3a	117	S	I	0.62	7.4	37	Internal	Increase
1949	V236	Y118H	missense_variant	ORF1ab_pp1a	118	Y	H	-1.39	7	25	Environment	Decrease
1950	V236	Y118H	missense_variant	ORF1ab_pp1a	118	Y	H	-1.22	7.4	37	Internal	Decrease
1951	V4492	I118V	missense_variant	ORF3a	118	I	V	-1.15	7	25	Environment	Decrease
1952	V4492	I118V	missense_variant	ORF3a	118	I	V	-1.06	7.4	37	Internal	Decrease
1953	V4493	I118T	missense_variant	ORF3a	118	I	T	-4.51	7	25	Environment	Decrease
1954	V4493	I118T	missense_variant	ORF3a	118	I	T	-4.53	7.4	37	Internal	Decrease
1955	V4995	R118G	missense_variant	ORF7a	118	R	G	-0.36	7	25	Environment	Decrease
1956	V4995	R118G	missense_variant	ORF7a	118	R	G	-0.29	7.4	37	Internal	Decrease
1957	V4996	R118K	missense_variant	ORF7a	118	R	K	-0.98	7	25	Environment	Decrease
1958	V4996	R118K	missense_variant	ORF7a	118	R	K	-0.88	7.4	37	Internal	Decrease
1959	V4997	R118I	missense_variant	ORF7a	118	R	I	0.4	7	25	Environment	Increase
1960	V4997	R118I	missense_variant	ORF7a	118	R	I	0.52	7.4	37	Internal	Increase
1961	V4998	R118S	missense_variant	ORF7a	118	R	S	-0.89	7	25	Environment	Decrease
1962	V4998	R118S	missense_variant	ORF7a	118	R	S	-0.85	7.4	37	Internal	Decrease
1963	V5216	L118V	missense_variant	ORF8	118	L	V	-1.3	7	25	Environment	Decrease
1964	V5216	L118V	missense_variant	ORF8	118	L	V	-1.31	7.4	37	Internal	Decrease
1965	V237	R119C	missense_variant	ORF1ab_pp1a	119	R	C	-1.56	7	25	Environment	Decrease
1966	V237	R119C	missense_variant	ORF1ab_pp1a	119	R	C	-1.35	7.4	37	Internal	Decrease
1967	V238	R119H	missense_variant	ORF1ab_pp1a	119	R	H	-1.81	7	25	Environment	Decrease
1968	V238	R119H	missense_variant	ORF1ab_pp1a	119	R	H	-1.67	7.4	37	Internal	Decrease
1969	V239	R119L	missense_variant	ORF1ab_pp1a	119	R	L	-1.06	7	25	Environment	Decrease
1970	V239	R119L	missense_variant	ORF1ab_pp1a	119	R	L	-0.92	7.4	37	Internal	Decrease
1971	V4999	K119R	missense_variant	ORF7a	119	K	R	0.29	7	25	Environment	Increase
1972	V4999	K119R	missense_variant	ORF7a	119	K	R	0.31	7.4	37	Internal	Increase
1973	V5218	D119N	missense_variant	ORF8	119	D	N	-1.14	7	25	Environment	Decrease
1974	V5218	D119N	missense_variant	ORF8	119	D	N	-0.95	7.4	37	Internal	Decrease
1975	V5219	D119Y	missense_variant	ORF8	119	D	Y	-0.33	7	25	Environment	Decrease
1976	V5219	D119Y	missense_variant	ORF8	119	D	Y	-0.23	7.4	37	Internal	Decrease
1977	V5220	D119V	missense_variant	ORF8	119	D	V	-0.63	7	25	Environment	Decrease
1978	V5220	D119V	missense_variant	ORF8	119	D	V	-0.45	7.4	37	Internal	Decrease
1979	V5221	D119E	missense_variant	ORF8	119	D	E	-0.75	7	25	Environment	Decrease
1980	V5221	D119E	missense_variant	ORF8	119	D	E	-0.65	7.4	37	Internal	Decrease
1981	V5370	A119S	missense_variant	N	119	A	S	-1.48	7	25	Environment	Decrease
1982	V5370	A119S	missense_variant	N	119	A	S	-1.42	7.4	37	Internal	Decrease
1983	V5371	A119V	missense_variant	N	119	A	V	0.09	7	25	Environment	Increase
1984	V5371	A119V	missense_variant	N	119	A	V	0.24	7.4	37	Internal	Increase
1985	V240	K120N	missense_variant	ORF1ab_pp1a	120	K	N	-0.32	7	25	Environment	Decrease
1986	V240	K120N	missense_variant	ORF1ab_pp1a	120	K	N	-0.28	7.4	37	Internal	Decrease
1987	V5000	T120I	missense_variant	ORF7a	120	T	I	-0.26	7	25	Environment	Decrease
1988	V5000	T120I	missense_variant	ORF7a	120	T	I	-0.2	7.4	37	Internal	Decrease
1989	V5223	F120L	missense_variant	ORF8	120	F	L	-2.95	7	25	Environment	Decrease
1990	V5223	F120L	missense_variant	ORF8	120	F	L	-2.77	7.4	37	Internal	Decrease
1991	V5224	F120V	missense_variant	ORF8	120	F	V	-2.97	7	25	Environment	Decrease
1992	V5224	F120V	missense_variant	ORF8	120	F	V	-2.82	7.4	37	Internal	Decrease
1993	V5227	F120S	missense_variant	ORF8	120	F	S	-2.9	7	25	Environment	Decrease
1994	V5227	F120S	missense_variant	ORF8	120	F	S	-2.75	7.4	37	Internal	Decrease
1995	V5229	F120L	missense_variant	ORF8	120	F	L	-2.95	7	25	Environment	Decrease
1996	V5229	F120L	missense_variant	ORF8	120	F	L	-2.77	7.4	37	Internal	Decrease
1997	V5372	G120V	missense_variant	N	120	G	V	-0.28	7	25	Environment	Decrease
1998	V5372	G120V	missense_variant	N	120	G	V	-0.11	7.4	37	Internal	Decrease
1999	V4494	V121L	missense_variant	ORF3a	121	V	L	-1.29	7	25	Environment	Decrease
[truncated: 8,698 more rows]

## Sheet: mutation effects on antigenicit
Index	Mutation ID	Spike region	Mut antigenicity score	Ref antigenicity score	Diff antigenicity score	Significant changes in antigenicity	Mut immunogenicity score	Ref immunogenicity score	Diff immunogenicity score	Significant changes in immunogenicity
1	V3528	NTD	0.4296	0.4315	-0.0019	no	1.08197	1.08197	0	no
2	V3529	NTD	0.4357	0.4315	0.0042	no	1.10657	1.08197	0.0246	no
3	V3530	NTD	0.4368	0.4315	0.0053	no	1.20677	1.08197	0.1248	no
4	V3531	NTD	0.4034	0.4315	-0.0281	yes	1.14317	1.08197	0.0612	no
5	V3532	NTD	0.4059	0.4315	-0.0256	yes	1.03337	1.08197	-0.0486	no
6	V3533	NTD	0.4264	0.4315	-0.0051	no	1.09457	1.08197	0.0126	no
7	V3534	NTD	0.411	0.4315	-0.0205	yes	1.17377	1.08197	0.0918	no
8	V3535	NTD	0.4394	0.4315	0.0079	no	1.03787	1.08197	-0.0441	no
9	V3536	NTD	0.4309	0.4315	-0.0006	no	1.17377	1.08197	0.0918	no
10	V3537	NTD	0.4224	0.4315	-0.0091	no	1.06457	1.08197	-0.0174	no
11	V3538	NTD	0.4312	0.4315	-0.0003	no	0.82157	1.08197	-0.2604	no
12	V3539	NTD	0.425	0.4315	-0.0065	no	1.06937	1.08197	-0.0126	no
13	V3540	NTD	0.417	0.4315	-0.0145	yes	1.16117	1.08197	0.0792	no
14	V3541	NTD	0.4361	0.4315	0.0046	no	1.03787	1.08197	-0.0441	no
15	V3542	NTD	0.4247	0.4315	-0.0068	no	1.17377	1.08197	0.0918	no
16	V3543	NTD	0.4323	0.4315	0.0008	no	1.24517	1.08197	0.1632	no
17	V3544	NTD	0.4181	0.4315	-0.0134	yes	0.91517	1.08197	-0.1668	no
18	V3545	NTD	0.4045	0.4315	-0.027	yes	1.06547	1.08197	-0.0165	no
19	V3547	NTD	0.4272	0.4315	-0.0043	no	0.93167	1.08197	-0.1503	no
20	V3548	NTD	0.4355	0.4315	0.004	no	1.13057	1.08197	0.0486	no
21	V3549	NTD	0.439	0.4315	0.0075	no	0.93167	1.08197	-0.1503	no
22	V3550	NTD	0.4231	0.4315	-0.0084	no	1.08197	1.08197	0	no
23	V3551	NTD	0.4114	0.4315	-0.0201	yes	0.93167	1.08197	-0.1503	no
24	V3552	NTD	0.4095	0.4315	-0.022	yes	1.12427	1.08197	0.0423	no
25	V3553	NTD	0.4319	0.4315	0.0004	no	1.08197	1.08197	0	no
26	V3554	NTD	0.4332	0.4315	0.0017	no	1.08167	1.08197	-0.0003	no
27	V3555	NTD	0.4331	0.4315	0.0016	no	0.88277	1.08197	-0.1992	no
28	V3556	NTD	0.4288	0.4315	-0.0027	no	1.08407	1.08197	0.0021	no
29	V3557	NTD	0.4287	0.4315	-0.0028	no	1.11707	1.08197	0.0351	no
30	V3558	NTD	0.4339	0.4315	0.0024	no	1.08227	1.08197	0.0003	no
31	V3559	NTD	0.4303	0.4315	-0.0012	no	1.17377	1.08197	0.0918	no
32	V3560	NTD	0.4389	0.4315	0.0074	no	0.95717	1.08197	-0.1248	no
33	V3561	NTD	0.4299	0.4315	-0.0016	no	1.17377	1.08197	0.0918	no
34	V3562	NTD	0.4435	0.4315	0.012	yes	1.02077	1.08197	-0.0612	no
35	V3563	NTD	0.4334	0.4315	0.0019	no	1.04687	1.08197	-0.0351	no
36	V3564	NTD	0.4257	0.4315	-0.0058	no	1.17377	1.08197	0.0918	no
37	V3565	NTD	0.439	0.4315	0.0075	no	1.24517	1.08197	0.1632	no
38	V3566	NTD	0.4327	0.4315	0.0012	no	1.22627	1.08197	0.1443	no
39	V3567	NTD	0.4337	0.4315	0.0022	no	1.20677	1.08197	0.1248	no
40	V3568	NTD	0.4337	0.4315	0.0022	no	1.20677	1.08197	0.1248	no
41	V3569	NTD	0.4349	0.4315	0.0034	no	1.17137	1.08197	0.0894	no
42	V3570	NTD	0.4345	0.4315	0.003	no	1.03097	1.08197	-0.051	no
43	V3571	NTD	0.423	0.4315	-0.0085	no	0.91667	1.08197	-0.1653	no
44	V3572	NTD	0.423	0.4315	-0.0085	no	0.91667	1.08197	-0.1653	no
45	V3573	NTD	0.4242	0.4315	-0.0073	no	0.85547	1.08197	-0.2265	no
46	V3574	NTD	0.4401	0.4315	0.0086	no	0.81377	1.08197	-0.2682	no
47	V3575	NTD	0.4246	0.4315	-0.0069	no	1.10087	1.08197	0.0189	no
48	V3576	NTD	0.4274	0.4315	-0.0041	no	0.88277	1.08197	-0.1992	no
49	V3577	NTD	0.4356	0.4315	0.0041	no	1.08407	1.08197	0.0021	no
50	V3578	NTD	0.4317	0.4315	0.0002	no	1.01027	1.08197	-0.0717	no
51	V3580	NTD	0.4376	0.4315	0.0061	no	0.99017	1.08197	-0.0918	no
52	V3582	NTD	0.4247	0.4315	-0.0068	no	1.04687	1.08197	-0.0351	no
53	V3583	NTD	0.4364	0.4315	0.0049	no	1.17137	1.08197	0.0894	no
54	V3584	NTD	0.4364	0.4315	0.0049	no	1.15577	1.08197	0.0738	no
55	V3585	NTD	0.4141	0.4315	-0.0174	yes	1.35707	1.08197	0.2751	no
56	V3586	NTD	0.416	0.4315	-0.0155	yes	1.09937	1.08197	0.0174	no
57	V3587	NTD	0.4263	0.4315	-0.0052	no	1.14647	1.08197	0.0645	no
58	V3588	NTD	0.4378	0.4315	0.0063	no	1.08917	1.08197	0.0072	no
59	V3589	NTD	0.4321	0.4315	0.0006	no	1.17377	1.08197	0.0918	no
60	V3590	NTD	0.4424	0.4315	0.0109	yes	1.09937	1.08197	0.0174	no
61	V3591	NTD	0.4312	0.4315	-0.0003	no	1.08707	1.08197	0.0051	no
62	V3592	NTD	0.4338	0.4315	0.0023	no	1.08917	1.08197	0.0072	no
63	V3593	NTD	0.4166	0.4315	-0.0149	yes	1.17377	1.08197	0.0918	no
64	V3594	NTD	0.4265	0.4315	-0.005	no	1.32977	1.08197	0.2478	no
65	V3595	NTD	0.4412	0.4315	0.0097	no	1.06457	1.08197	-0.0174	no
66	V3596	NTD	0.4253	0.4315	-0.0062	no	0.86057	1.08197	-0.2214	no
67	V3597	NTD	0.4376	0.4315	0.0061	no	0.87047	1.08197	-0.2115	no
68	V3598	NTD	0.4298	0.4315	-0.0017	no	1.05677	1.08197	-0.0252	no
69	V3599	NTD	0.4282	0.4315	-0.0033	no	1.09847	1.08197	0.0165	no
70	V3600	NTD	0.4277	0.4315	-0.0038	no	1.09337	1.08197	0.0114	no
71	V3601	NTD	0.4383	0.4315	0.0068	no	1.07987	1.08197	-0.0021	no
72	V3602	NTD	0.4321	0.4315	0.0006	no	1.22237	1.08197	0.1404	no
73	V3603	NTD	0.4316	0.4315	0.0001	no	0.93167	1.08197	-0.1503	no
74	V3604	NTD	0.4334	0.4315	0.0019	no	1.17137	1.08197	0.0894	no
75	V3605	NTD	0.436	0.4315	0.0045	no	1.15577	1.08197	0.0738	no
76	V3606	NTD	0.4261	0.4315	-0.0054	no	1.08227	1.08197	0.0003	no
77	V3607	NTD	0.4258	0.4315	-0.0057	no	1.03787	1.08197	-0.0441	no
78	V3608	NTD	0.4288	0.4315	-0.0027	no	1.17377	1.08197	0.0918	no
79	V3609	NTD	0.432	0.4315	0.0005	no	0.87167	1.08197	-0.2103	no
80	V3610	NTD	0.4265	0.4315	-0.005	no	1.00607	1.08197	-0.0759	no
81	V3611	NTD	0.4339	0.4315	0.0024	no	1.38947	1.08197	0.3075	yes
82	V3612	NTD	0.436	0.4315	0.0045	no	1.32977	1.08197	0.2478	no
83	V3613	NTD	0.4309	0.4315	-0.0006	no	1.34237	1.08197	0.2604	no
84	V3614	NTD	0.4343	0.4315	0.0028	no	1.28567	1.08197	0.2037	no
85	V3615	NTD	0.4236	0.4315	-0.0079	no	1.23227	1.08197	0.1503	no
86	V3616	NTD	0.4252	0.4315	-0.0063	no	1.35707	1.08197	0.2751	no
87	V3617	NTD	0.434	0.4315	0.0025	no	1.10987	1.08197	0.0279	no
88	V3618	NTD	0.4746	0.4315	0.0431	yes	1.16117	1.08197	0.0792	no
89	V3619	NTD	0.4339	0.4315	0.0024	no	1.05407	1.08197	-0.0279	no
90	V3620	NTD	0.4455	0.4315	0.014	yes	1.23227	1.08197	0.1503	no
91	V3621	NTD	0.4316	0.4315	0.0001	no	0.88277	1.08197	-0.1992	no
92	V3622	NTD	0.4313	0.4315	-0.0002	no	0.99257	1.08197	-0.0894	no
93	V3623	NTD	0.4251	0.4315	-0.0064	no	0.87167	1.08197	-0.2103	no
94	V3624	NTD	0.4595	0.4315	0.028	yes	0.95717	1.08197	-0.1248	no
95	V3625	NTD	0.454	0.4315	0.0225	yes	1.13087	1.08197	0.0489	no
96	V3626	NTD	0.4408	0.4315	0.0093	no	1.24847	1.08197	0.1665	no
97	V3627	NTD	0.4372	0.4315	0.0057	no	1.09187	1.08197	0.0099	no
98	V3628	NTD	0.4516	0.4315	0.0201	yes	1.05677	1.08197	-0.0252	no
99	V3629	NTD	0.4203	0.4315	-0.0112	yes	1.01957	1.08197	-0.0624	no
100	V3630	NTD	0.4221	0.4315	-0.0094	no	1.02317	1.08197	-0.0588	no
101	V3632	NTD	0.4303	0.4315	-0.0012	no	1.20677	1.08197	0.1248	no
102	V3633	NTD	0.4223	0.4315	-0.0092	no	0.88787	1.08197	-0.1941	no
103	V3634	NTD	0.4303	0.4315	-0.0012	no	1.03757	1.08197	-0.0444	no
104	V3635	NTD	0.4175	0.4315	-0.014	yes	1.07057	1.08197	-0.0114	no
105	V3636	NTD	0.4277	0.4315	-0.0038	no	1.08917	1.08197	0.0072	no
106	V3637	NTD	0.4284	0.4315	-0.0031	no	1.15577	1.08197	0.0738	no
107	V3638	NTD	0.4393	0.4315	0.0078	no	1.08557	1.08197	0.0036	no
108	V3639	NTD	0.4469	0.4315	0.0154	yes	1.11977	1.08197	0.0378	no
109	V3640	NTD	0.4353	0.4315	0.0038	no	1.07927	1.08197	-0.0027	no
110	V3641	NTD	0.4255	0.4315	-0.006	no	1.05407	1.08197	-0.0279	no
111	V3642	NTD	0.4402	0.4315	0.0087	no	0.92447	1.08197	-0.1575	no
112	V3643	NTD	0.4293	0.4315	-0.0022	no	1.19957	1.08197	0.1176	no
113	V3644	NTD	0.4368	0.4315	0.0053	no	1.05047	1.08197	-0.0315	no
114	V3645	NTD	0.4366	0.4315	0.0051	no	1.07927	1.08197	-0.0027	no
115	V3646	NTD	0.4367	0.4315	0.0052	no	1.11707	1.08197	0.0351	no
116	V3647	NTD	0.4408	0.4315	0.0093	no	1.10717	1.08197	0.0252	no
117	V3648	NTD	0.434	0.4315	0.0025	no	1.04417	1.08197	-0.0378	no
118	V3649	NTD	0.4293	0.4315	-0.0022	no	1.04687	1.08197	-0.0351	no
119	V3650	NTD	0.4293	0.4315	-0.0022	no	1.03967	1.08197	-0.0423	no
120	V3651	NTD	0.4403	0.4315	0.0088	no	0.93767	1.08197	-0.1443	no
121	V3652	NTD	0.4247	0.4315	-0.0068	no	1.38947	1.08197	0.3075	yes
122	V3653	NTD	0.4217	0.4315	-0.0098	no	1.32977	1.08197	0.2478	no
123	V3654	NTD	0.4323	0.4315	0.0008	no	1.42157	1.08197	0.3396	yes
124	V3655	NTD	0.427	0.4315	-0.0045	no	1.28567	1.08197	0.2037	no
125	V3656	NTD	0.427	0.4315	-0.0045	no	1.28567	1.08197	0.2037	no
126	V3657	NTD	0.4328	0.4315	0.0013	no	1.12607	1.08197	0.0441	no
127	V3658	NTD	0.4326	0.4315	0.0011	no	1.38947	1.08197	0.3075	yes
128	V3659	NTD	0.4324	0.4315	0.0009	no	1.28567	1.08197	0.2037	no
129	V3660	NTD	0.4222	0.4315	-0.0093	no	1.37267	1.08197	0.2907	yes
130	V3661	NTD	0.4271	0.4315	-0.0044	no	0.91667	1.08197	-0.1653	no
131	V3662	NTD	0.4271	0.4315	-0.0044	no	0.91667	1.08197	-0.1653	no
132	V3663	NTD	0.4313	0.4315	-0.0002	no	0.85547	1.08197	-0.2265	no
133	V3665	NTD	0.4353	0.4315	0.0038	no	1.29077	1.08197	0.2088	no
134	V3666	NTD	0.4323	0.4315	0.0008	no	1.38257	1.08197	0.3006	yes
135	V3667	NTD	0.4323	0.4315	0.0008	no	1.38257	1.08197	0.3006	yes
136	V3668	NTD	0.4309	0.4315	-0.0006	no	0.87167	1.08197	-0.2103	no
137	V3669	NTD	0.4642	0.4315	0.0327	yes	1.37267	1.08197	0.2907	yes
138	V3670	NTD	0.4273	0.4315	-0.0042	no	0.87047	1.08197	-0.2115	no
139	V3671	NTD	0.4326	0.4315	0.0011	no	0.85307	1.08197	-0.2289	no
140	V3672	NTD	0.4308	0.4315	-0.0007	no	1.01747	1.08197	-0.0645	no
141	V3673	NTD	0.4321	0.4315	0.0006	no	1.00607	1.08197	-0.0759	no
142	V3674	NTD	0.4248	0.4315	-0.0067	no	0.80687	1.08197	-0.2751	no
143	V3675	NTD	0.4265	0.4315	-0.005	no	0.95717	1.08197	-0.1248	no
144	V3676	NTD	0.4452	0.4315	0.0137	yes	1.06457	1.08197	-0.0174	no
145	V3677	NTD	0.4383	0.4315	0.0068	no	0.87047	1.08197	-0.2115	no
146	V3678	NTD	0.4255	0.4315	-0.006	no	1.08407	1.08197	0.0021	no
147	V3679	NTD	0.4411	0.4315	0.0096	no	0.87827	1.08197	-0.2037	no
148	V3680	NTD	0.4319	0.4315	0.0004	no	1.22627	1.08197	0.1443	no
149	V3681	NTD	0.4317	0.4315	0.0002	no	0.93167	1.08197	-0.1503	no
150	V3682	NTD	0.435	0.4315	0.0035	no	1.20677	1.08197	0.1248	no
151	V3683	NTD	0.4198	0.4315	-0.0117	yes	1.29077	1.08197	0.2088	no
152	V3684	NTD	0.4369	0.4315	0.0054	no	1.38257	1.08197	0.3006	yes
153	V3685	NTD	0.4369	0.4315	0.0054	no	1.38257	1.08197	0.3006	yes
154	V3686	NTD	0.4369	0.4315	0.0054	no	1.38257	1.08197	0.3006	yes
155	V3687	NTD	0.4275	0.4315	-0.004	no	1.05407	1.08197	-0.0279	no
156	V3688	NTD	0.4311	0.4315	-0.0004	no	1.22237	1.08197	0.1404	no
157	V3689	NTD	0.4308	0.4315	-0.0007	no	1.20677	1.08197	0.1248	no
158	V3690	NTD	0.4303	0.4315	-0.0012	no	1.01747	1.08197	-0.0645	no
159	V3691	NTD	0.4223	0.4315	-0.0092	no	1.02467	1.08197	-0.0573	no
160	V3692	NTD	0.4246	0.4315	-0.0069	no	1.00607	1.08197	-0.0759	no
161	V3693	NTD	0.429	0.4315	-0.0025	no	1.09937	1.08197	0.0174	no
162	V3694	NTD	0.429	0.4315	-0.0025	no	1.09937	1.08197	0.0174	no
163	V3695	NTD	0.433	0.4315	0.0015	no	1.14647	1.08197	0.0645	no
164	V3696	NTD	0.439	0.4315	0.0075	no	1.08707	1.08197	0.0051	no
165	V3697	NTD	0.4428	0.4315	0.0113	yes	1.08917	1.08197	0.0072	no
166	V3698	NTD	0.4167	0.4315	-0.0148	yes	1.38947	1.08197	0.3075	yes
167	V3699	NTD	0.4305	0.4315	-0.001	no	1.34237	1.08197	0.2604	no
168	V3700	NTD	0.4142	0.4315	-0.0173	yes	1.42157	1.08197	0.3396	yes
169	V3701	NTD	0.4316	0.4315	0.0001	no	0.98477	1.08197	-0.0972	no
170	V3702	NTD	0.4325	0.4315	0.001	no	1.29227	1.08197	0.2103	no
171	V3703	NTD	0.4325	0.4315	0.001	no	1.24517	1.08197	0.1632	no
172	V3704	NTD	0.434	0.4315	0.0025	no	1.22627	1.08197	0.1443	no
173	V3705	NTD	0.4254	0.4315	-0.0061	no	0.88787	1.08197	-0.1941	no
174	V3706	NTD	0.444	0.4315	0.0125	yes	1.08917	1.08197	0.0072	no
175	V3707	NTD	0.4335	0.4315	0.002	no	1.10387	1.08197	0.0219	no
176	V3708	NTD	0.4369	0.4315	0.0054	no	1.10987	1.08197	0.0279	no
177	V3709	NTD	0.4136	0.4315	-0.0179	yes	1.08467	1.08197	0.0027	no
178	V3710	NTD	0.4252	0.4315	-0.0063	no	0.92717	1.08197	-0.1548	no
179	V3711	NTD	0.4286	0.4315	-0.0029	no	0.95717	1.08197	-0.1248	no
180	V3712	NTD	0.4208	0.4315	-0.0107	yes	0.80687	1.08197	-0.2751	no
181	V3713	NTD	0.4243	0.4315	-0.0072	no	0.92717	1.08197	-0.1548	no
182	V3714	NTD	0.428	0.4315	-0.0035	no	1.20677	1.08197	0.1248	no
183	V3715	NTD	0.4352	0.4315	0.0037	no	0.82157	1.08197	-0.2604	no
184	V3716	NTD	0.4469	0.4315	0.0154	yes	0.86057	1.08197	-0.2214	no
185	V3717	NTD	0.4506	0.4315	0.0191	yes	0.87047	1.08197	-0.2115	no
186	V3718	NTD	0.433	0.4315	0.0015	no	0.99257	1.08197	-0.0894	no
187	V3719	NTD	0.4316	0.4315	0.0001	no	1.09337	1.08197	0.0114	no
188	V3720	NTD	0.4238	0.4315	-0.0077	no	1.10087	1.08197	0.0189	no
189	V3721	NTD	0.4289	0.4315	-0.0026	no	0.87317	1.08197	-0.2088	no
190	V3722	NTD	0.411	0.4315	-0.0205	yes	0.95237	1.08197	-0.1296	no
191	V3723	NTD	0.4178	0.4315	-0.0137	yes	1.08197	1.08197	0	no
192	V3724	NTD	0.426	0.4315	-0.0055	no	0.99257	1.08197	-0.0894	no
193	V3725	NTD	0.4097	0.4315	-0.0218	yes	0.94607	1.08197	-0.1359	no
194	V3726	NTD	0.4155	0.4315	-0.016	yes	0.99017	1.08197	-0.0918	no
195	V3727	NTD	0.4289	0.4315	-0.0026	no	1.22867	1.08197	0.1467	no
196	V3728	NTD	0.443	0.4315	0.0115	yes	1.21787	1.08197	0.1359	no
197	V3729	NTD	0.4297	0.4315	-0.0018	no	1.22237	1.08197	0.1404	no
198	V3730	NTD	0.4351	0.4315	0.0036	no	0.93167	1.08197	-0.1503	no
199	V3731	NTD	0.4408	0.4315	0.0093	no	1.20617	1.08197	0.1242	no
200	V3732	NTD	0.4221	0.4315	-0.0094	no	1.03097	1.08197	-0.051	no
201	V3733	NTD	0.4347	0.4315	0.0032	no	1.13927	1.08197	0.0573	no
202	V3734	NTD	0.4328	0.4315	0.0013	no	1.07987	1.08197	-0.0021	no
203	V3735	NTD	0.4491	0.4315	0.0176	yes	1.07477	1.08197	-0.0072	no
204	V3736	NTD	0.4355	0.4315	0.004	no	1.06307	1.08197	-0.0189	no
205	V3737	NTD	0.4311	0.4315	-0.0004	no	1.02077	1.08197	-0.0612	no
206	V3738	NTD	0.4377	0.4315	0.0062	no	1.26617	1.08197	0.1842	no
207	V3739	NTD	0.4323	0.4315	0.0008	no	1.09187	1.08197	0.0099	no
208	V3740	NTD	0.4312	0.4315	-0.0003	no	1.16597	1.08197	0.084	no
209	V3741	NTD	0.4363	0.4315	0.0048	no	1.05677	1.08197	-0.0252	no
210	V3742	NTD	0.4351	0.4315	0.0036	no	1.09337	1.08197	0.0114	no
211	V3743	NTD	0.4315	0.4315	0	no	1.15787	1.08197	0.0759	no
212	V3744	NTD	0.4252	0.4315	-0.0063	no	1.20677	1.08197	0.1248	no
213	V3745	NTD	0.4337	0.4315	0.0022	no	1.22627	1.08197	0.1443	no
214	V3746	NTD	0.4208	0.4315	-0.0107	yes	1.07057	1.08197	-0.0114	no
215	V3747	NTD	0.4328	0.4315	0.0013	no	1.23227	1.08197	0.1503	no
216	V3748	NTD	0.4257	0.4315	-0.0058	no	1.08407	1.08197	0.0021	no
217	V3749	NTD	0.4316	0.4315	0.0001	no	1.03097	1.08197	-0.051	no
218	V3750	NTD	0.4242	0.4315	-0.0073	no	0.99257	1.08197	-0.0894	no
219	V3751	NTD	0.4326	0.4315	0.0011	no	1.06547	1.08197	-0.0165	no
220	V3752	NTD	0.4384	0.4315	0.0069	no	1.17377	1.08197	0.0918	no
221	V3753	NTD	0.4284	0.4315	-0.0031	no	1.20677	1.08197	0.1248	no
222	V3754	NTD	0.4359	0.4315	0.0044	no	1.12427	1.08197	0.0423	no
223	V3755	NTD	0.4227	0.4315	-0.0088	no	1.05467	1.08197	-0.0273	no
224	V3756	NTD	0.4273	0.4315	-0.0042	no	1.08167	1.08197	-0.0003	no
225	V3757	NTD	0.4358	0.4315	0.0043	no	1.03307	1.08197	-0.0489	no
226	V3758	NTD	0.4297	0.4315	-0.0018	no	0.88277	1.08197	-0.1992	no
227	V3759	NTD	0.4331	0.4315	0.0016	no	1.08407	1.08197	0.0021	no
228	V3760	NTD	0.4311	0.4315	-0.0004	no	1.17527	1.08197	0.0933	no
229	V3761	NTD	0.4297	0.4315	-0.0018	no	1.20677	1.08197	0.1248	no
230	V3762	NTD	0.4346	0.4315	0.0031	no	1.04417	1.08197	-0.0378	no
231	V3763	NTD	0.4229	0.4315	-0.0086	no	1.04687	1.08197	-0.0351	no
232	V3764	NTD	0.4299	0.4315	-0.0016	no	0.82157	1.08197	-0.2604	no
233	V3765	NTD	0.4294	0.4315	-0.0021	no	1.23677	1.08197	0.1548	no
234	V3766	NTD	0.4492	0.4315	0.0177	yes	1.07927	1.08197	-0.0027	no
235	V3767	NTD	0.4474	0.4315	0.0159	yes	1.11707	1.08197	0.0351	no
236	V3768	NTD	0.4367	0.4315	0.0052	no	0.92447	1.08197	-0.1575	no
237	V3769	NTD	0.4308	0.4315	-0.0007	no	1.08227	1.08197	0.0003	no
238	V3770	NTD	0.4203	0.4315	-0.0112	yes	1.17377	1.08197	0.0918	no
239	V3771	NTD	0.4243	0.4315	-0.0072	no	0.93167	1.08197	-0.1503	no
240	V3772	NTD	0.4198	0.4315	-0.0117	yes	1.12427	1.08197	0.0423	no
241	V3773	NTD	0.4389	0.4315	0.0074	no	1.08197	1.08197	0	no
242	V3774	NTD	0.4317	0.4315	0.0002	no	0.88787	1.08197	-0.1941	no
243	V3775	NTD	0.428	0.4315	-0.0035	no	1.07057	1.08197	-0.0114	no
244	V3776	NTD	0.4347	0.4315	0.0032	no	1.08917	1.08197	0.0072	no
245	V3777	NTD	0.4311	0.4315	-0.0004	no	1.05407	1.08197	-0.0279	no
246	V3778	NTD	0.4342	0.4315	0.0027	no	1.05677	1.08197	-0.0252	no
247	V3779	NTD	0.4305	0.4315	-0.001	no	1.09847	1.08197	0.0165	no
248	V3780	NTD	0.4267	0.4315	-0.0048	no	1.09337	1.08197	0.0114	no
249	V3781	NTD	0.4503	0.4315	0.0188	yes	1.35707	1.08197	0.2751	no
250	V3782	NTD	0.4116	0.4315	-0.0199	yes	1.35707	1.08197	0.2751	no
251	V3783	NTD	0.4634	0.4315	0.0319	yes	1.23227	1.08197	0.1503	no
252	V3784	NTD	0.4351	0.4315	0.0036	no	0.88787	1.08197	-0.1941	no
253	V3785	NTD	0.4469	0.4315	0.0154	yes	1.07057	1.08197	-0.0114	no
254	V3786	NTD	0.417	0.4315	-0.0145	yes	1.08917	1.08197	0.0072	no
255	V3787	NTD	0.4336	0.4315	0.0021	no	0.70517	1.08197	-0.3768	yes
256	V3788	NTD	0.441	0.4315	0.0095	no	0.85547	1.08197	-0.2265	no
257	V3789	NTD	0.4238	0.4315	-0.0077	no	1.17377	1.08197	0.0918	no
258	V3790	NTD	0.4306	0.4315	-0.0009	no	1.08167	1.08197	-0.0003	no
259	V3791	NTD	0.4439	0.4315	0.0124	yes	1.09937	1.08197	0.0174	no
260	V3792	NTD	0.4223	0.4315	-0.0092	no	1.07057	1.08197	-0.0114	no
261	V3793	NTD	0.4394	0.4315	0.0079	no	1.08917	1.08197	0.0072	no
262	V3794	NTD	0.4324	0.4315	0.0009	no	0.88277	1.08197	-0.1992	no
263	V3795	NTD	0.43	0.4315	-0.0015	no	0.88277	1.08197	-0.1992	no
264	V3796	NTD	0.4344	0.4315	0.0029	no	1.08407	1.08197	0.0021	no
265	V3797	NTD	0.4323	0.4315	0.0008	no	0.88277	1.08197	-0.1992	no
266	V3798	NTD	0.4289	0.4315	-0.0026	no	1.03307	1.08197	-0.0489	no
267	V3799	NTD	0.433	0.4315	0.0015	no	1.03097	1.08197	-0.051	no
268	V3800	NTD	0.4365	0.4315	0.005	no	1.11707	1.08197	0.0351	no
269	V3801	NTD	0.4259	0.4315	-0.0056	no	1.08197	1.08197	0	no
270	V3802	NTD	0.4346	0.4315	0.0031	no	0.87047	1.08197	-0.2115	no
271	V3803	NTD	0.432	0.4315	0.0005	no	0.87167	1.08197	-0.2103	no
272	V3804	NTD	0.4188	0.4315	-0.0127	yes	1.17377	1.08197	0.0918	no
273	V3805	NTD	0.4286	0.4315	-0.0029	no	1.17377	1.08197	0.0918	no
274	V3806	NTD	0.4288	0.4315	-0.0027	no	1.17137	1.08197	0.0894	no
275	V3807	NTD	0.437	0.4315	0.0055	no	1.17377	1.08197	0.0918	no
276	V3814	RBD	0.5234	0.5197	0.0037	no	0.09445	0.00265	0.0918	no
277	V3815	RBD	0.5318	0.5197	0.0121	yes	-0.14765	0.00265	-0.1503	no
278	V3816	RBD	0.5125	0.5197	-0.0072	no	-0.20105	0.00265	-0.2037	no
279	V3817	RBD	0.523	0.5197	0.0033	no	-0.19145	0.00265	-0.1941	no
280	V3818	RBD	0.5164	0.5197	-0.0033	no	0.02005	0.00265	0.0174	no
281	V3819	RBD	0.5322	0.5197	0.0125	yes	-0.08285	0.00265	-0.0855	no
282	V3820	RBD	0.5275	0.5197	0.0078	no	-0.00875	0.00265	-0.0114	no
283	V3821	RBD	0.517	0.5197	-0.0027	no	-0.30485	0.00265	-0.3075	yes
284	V3822	RBD	0.5219	0.5197	0.0022	no	-0.19655	0.00265	-0.1992	no
285	V3823	RBD	0.5202	0.5197	0.0005	no	-0.25775	0.00265	-0.2604	no
286	V3824	RBD	0.5206	0.5197	0.0009	no	-0.00995	0.00265	-0.0126	no
287	V3825	RBD	0.5089	0.5197	-0.0108	yes	0.08185	0.00265	0.0792	no
288	V3826	RBD	0.5316	0.5197	0.0119	yes	-0.20885	0.00265	-0.2115	no
289	V3827	RBD	0.5316	0.5197	0.0119	yes	-0.20885	0.00265	-0.2115	no
290	V3828	RBD	0.5244	0.5197	0.0047	no	-0.19655	0.00265	-0.1992	no
291	V3829	RBD	0.5196	0.5197	-0.0001	no	-0.19655	0.00265	-0.1992	no
292	V3830	RBD	0.5167	0.5197	-0.003	no	0.03055	0.00265	0.0279	no
293	V3831	RBD	0.5268	0.5197	0.0071	no	-0.20105	0.00265	-0.2037	no
294	V3832	RBD	0.5079	0.5197	-0.0118	yes	0.25045	0.00265	0.2478	no
295	V3833	RBD	0.5212	0.5197	0.0015	no	0.26305	0.00265	0.2604	no
296	V3834	RBD	0.5194	0.5197	-0.0003	no	-0.25775	0.00265	-0.2604	no
297	V3835	RBD	0.5154	0.5197	-0.0043	no	0.15745	0.00265	0.1548	no
298	V3836	RBD	0.5251	0.5197	0.0054	no	-0.04835	0.00265	-0.051	no
299	V3837	RBD	0.5346	0.5197	0.0149	yes	0.07645	0.00265	0.0738	no
300	V3838	RBD	0.5197	0.5197	0	no	0.14305	0.00265	0.1404	no
301	V3839	RBD	0.5246	0.5197	0.0049	no	0.15295	0.00265	0.1503	no
302	V3840	RBD	0.5257	0.5197	0.006	no	0.27775	0.00265	0.2751	no
303	V3841	RBD	0.5195	0.5197	-0.0002	no	0.15295	0.00265	0.1503	no
304	V3842	RBD	0.5115	0.5197	-0.0082	no	0.15295	0.00265	0.1503	no
305	V3843	RBD	0.5391	0.5197	0.0194	yes	0.27775	0.00265	0.2751	no
306	V3844	RBD	0.5206	0.5197	0.0009	no	0.00295	0.00265	0.0003	no
307	V3845	RBD	0.5272	0.5197	0.0075	no	-0.04835	0.00265	-0.051	no
308	V3846	RBD	0.5193	0.5197	-0.0004	no	-0.14765	0.00265	-0.1503	no
309	V3847	RBD	0.5178	0.5197	-0.0019	no	0.00265	0.00265	0	no
310	V3848	RBD	0.5271	0.5197	0.0074	no	0.09445	0.00265	0.0918	no
311	V3849	RBD	0.525	0.5197	0.0053	no	-0.15215	0.00265	-0.1548	no
312	V3850	RBD	0.5225	0.5197	0.0028	no	-0.25775	0.00265	-0.2604	no
313	V3851	RBD	0.5323	0.5197	0.0126	yes	-0.02525	0.00265	-0.0279	no
314	V3852	RBD	0.5178	0.5197	-0.0019	no	-0.20765	0.00265	-0.2103	no
315	V3853	RBD	0.5331	0.5197	0.0134	yes	0.08185	0.00265	0.0792	no
316	V3854	RBD	0.5305	0.5197	0.0108	yes	-0.20885	0.00265	-0.2115	no
317	V3855	RBD	0.5305	0.5197	0.0108	yes	-0.20885	0.00265	-0.2115	no
318	V3856	RBD	0.5231	0.5197	0.0034	no	-0.08675	0.00265	-0.0894	no
319	V3857	RBD	0.5286	0.5197	0.0089	no	-0.19655	0.00265	-0.1992	no
320	V3858	RBD	0.5245	0.5197	0.0048	no	-0.09455	0.00265	-0.0972	no
321	V3859	RBD	0.5258	0.5197	0.0061	no	0.16585	0.00265	0.1632	no
322	V3860	RBD	0.5117	0.5197	-0.008	no	0.25045	0.00265	0.2478	no
323	V3861	RBD	0.5128	0.5197	-0.0069	no	0.20635	0.00265	0.2037	no
324	V3862	RBD	0.5137	0.5197	-0.006	no	-0.02525	0.00265	-0.0279	no
325	V3863	RBD	0.5149	0.5197	-0.0048	no	-0.02525	0.00265	-0.0279	no
326	V3864	RBD	0.5233	0.5197	0.0036	no	0.09445	0.00265	0.0918	no
327	V3865	RBD	0.5189	0.5197	-0.0008	no	-0.08675	0.00265	-0.0894	no
328	V3866	RBD	0.5366	0.5197	0.0169	yes	-0.20105	0.00265	-0.2037	no
329	V3867	RBD	0.5096	0.5197	-0.0101	no	-0.20105	0.00265	-0.2037	no
330	V3868	RBD	0.5096	0.5197	-0.0101	no	-0.20105	0.00265	-0.2037	no
331	V3869	RBD	0.5249	0.5197	0.0052	no	0.25045	0.00265	0.2478	no
332	V3870	RBD	0.5164	0.5197	-0.0033	no	0.26305	0.00265	0.2604	no
333	V3871	RBD	0.5103	0.5197	-0.0094	no	0.04165	0.00265	0.039	no
334	V3872	RBD	0.5029	0.5197	-0.0168	yes	0.20635	0.00265	0.2037	no
335	V3873	RBD	0.5029	0.5197	-0.0168	yes	0.20635	0.00265	0.2037	no
336	V3874	RBD	0.5184	0.5197	-0.0013	no	-0.04835	0.00265	-0.051	no
337	V3875	RBD	0.5161	0.5197	-0.0036	no	0.07645	0.00265	0.0738	no
338	V3876	RBD	0.5199	0.5197	0.0002	no	0.00055	0.00265	-0.0021	no
339	V3877	RBD	0.5082	0.5197	-0.0115	yes	-0.19145	0.00265	-0.1941	no
340	V3878	RBD	0.4976	0.5197	-0.0221	yes	-0.00875	0.00265	-0.0114	no
341	V3879	RBD	0.5096	0.5197	-0.0101	no	0.00985	0.00265	0.0072	no
342	V3880	RBD	0.5094	0.5197	-0.0103	yes	-5e-05	0.00265	-0.0027	no
343	V3881	RBD	0.5128	0.5197	-0.0069	no	0.03775	0.00265	0.0351	no
344	V3882	RBD	0.5196	0.5197	-0.0001	no	0.03055	0.00265	0.0279	no
345	V3883	RBD	0.5217	0.5197	0.002	no	-0.20105	0.00265	-0.2037	no
346	V3884	RBD	0.5266	0.5197	0.0069	no	-0.15755	0.00265	-0.1602	no
347	V3885	RBD	0.5457	0.5197	0.026	yes	-0.09935	0.00265	-0.102	no
348	V3886	RBD	0.5475	0.5197	0.0278	yes	0.06385	0.00265	0.0612	no
349	V3887	RBD	0.5268	0.5197	0.0071	no	0.12025	0.00265	0.1176	no
350	V3888	RBD	0.5417	0.5197	0.022	yes	-0.14765	0.00265	-0.1503	no
351	V3889	RBD	0.5057	0.5197	-0.014	yes	-0.15215	0.00265	-0.1548	no
352	V3890	RBD	0.5122	0.5197	-0.0075	no	-0.20105	0.00265	-0.2037	no
353	V3891	RBD	0.5122	0.5197	-0.0075	no	-0.20105	0.00265	-0.2037	no
354	V3892	RBD	0.5217	0.5197	0.002	no	-0.04145	0.00265	-0.0441	no
355	V3893	RBD	0.5194	0.5197	-0.0003	no	-0.20765	0.00265	-0.2103	no
356	V3894	RBD	0.5339	0.5197	0.0142	yes	0.00475	0.00265	0.0021	no
357	V3895	RBD	0.5243	0.5197	0.0046	no	-0.19145	0.00265	-0.1941	no
358	V3896	RBD	0.5183	0.5197	-0.0014	no	0.15745	0.00265	0.1548	no
359	V3897	RBD	0.5269	0.5197	0.0072	no	0.29335	0.00265	0.2907	yes
360	V3898	RBD	0.5276	0.5197	0.0079	no	0.21415	0.00265	0.2115	no
361	V3899	RBD	0.5229	0.5197	0.0032	no	0.00295	0.00265	0.0003	no
362	V3900	RBD	0.519	0.5197	-0.0007	no	-0.24515	0.00265	-0.2478	no
363	V3901	RBD	0.5201	0.5197	0.0004	no	0.01525	0.00265	0.0126	no
364	V3902	RBD	0.5315	0.5197	0.0118	yes	0.09445	0.00265	0.0918	no
365	V3903	RBD	0.5309	0.5197	0.0112	yes	-0.14765	0.00265	-0.1503	no
366	V3904	RBD	0.5174	0.5197	-0.0023	no	-0.15215	0.00265	-0.1548	no
367	V3905	RBD	0.526	0.5197	0.0063	no	-0.20105	0.00265	-0.2037	no
368	V3906	RBD	0.5159	0.5197	-0.0038	no	-0.04835	0.00265	-0.051	no
369	V3907	RBD	0.5106	0.5197	-0.0091	no	0.07645	0.00265	0.0738	no
370	V3908	RBD	0.5223	0.5197	0.0026	no	0.00055	0.00265	-0.0021	no
371	V3909	RBD	0.5197	0.5197	0	no	-0.30485	0.00265	-0.3075	yes
372	V3910	RBD	0.5223	0.5197	0.0026	no	-0.20765	0.00265	-0.2103	no
373	V3911	RBD	0.5323	0.5197	0.0126	yes	-0.05675	0.00265	-0.0594	no
374	V3912	RBD	0.534	0.5197	0.0143	yes	-0.06185	0.00265	-0.0645	no
375	V3913	RBD	0.5303	0.5197	0.0106	yes	-0.00875	0.00265	-0.0114	no
376	V3914	RBD	0.5302	0.5197	0.0105	yes	0.01825	0.00265	0.0156	no
377	V3915	RBD	0.5302	0.5197	0.0105	yes	-0.12215	0.00265	-0.1248	no
378	V3916	RBD	0.533	0.5197	0.0133	yes	-0.07115	0.00265	-0.0738	no
379	V3917	RBD	0.5223	0.5197	0.0026	no	-0.27245	0.00265	-0.2751	no
380	V3918	RBD	0.514	0.5197	-0.0057	no	0.03775	0.00265	0.0351	no
381	V3919	RBD	0.509	0.5197	-0.0107	yes	-0.12215	0.00265	-0.1248	no
382	V3920	RBD	0.5038	0.5197	-0.0159	yes	-0.07115	0.00265	-0.0738	no
383	V3921	RBD	0.5095	0.5197	-0.0102	no	-0.27245	0.00265	-0.2751	no
384	V3922	RBD	0.5263	0.5197	0.0066	no	0.16585	0.00265	0.1632	no
385	V3923	RBD	0.5289	0.5197	0.0092	no	0.10465	0.00265	0.102	no
386	V3924	RBD	0.5269	0.5197	0.0072	no	0.15295	0.00265	0.1503	no
387	V3925	RBD	0.5288	0.5197	0.0091	no	-0.19145	0.00265	-0.1941	no
388	V3926	RBD	0.519	0.5197	-0.0007	no	0.16585	0.00265	0.1632	no
389	V3927	RBD	0.5257	0.5197	0.006	no	0.00535	0.00265	0.0027	no
390	V3928	RBD	0.5352	0.5197	0.0155	yes	0.04675	0.00265	0.0441	no
391	V3929	RBD	0.5193	0.5197	-0.0004	no	0.09205	0.00265	0.0894	no
392	V3930	RBD	0.5084	0.5197	-0.0113	yes	0.03775	0.00265	0.0351	no
393	V3931	RBD	0.5144	0.5197	-0.0053	no	0.03775	0.00265	0.0351	no
394	V3932	RBD	0.5196	0.5197	-0.0001	no	-0.20765	0.00265	-0.2103	no
395	V3933	RBD	0.5153	0.5197	-0.0044	no	-0.19655	0.00265	-0.1992	no
396	V3934	RBD	0.5231	0.5197	0.0034	no	-0.00815	0.00265	-0.0108	no
397	V3935	RBD	0.5226	0.5197	0.0029	no	-0.19655	0.00265	-0.1992	no
398	V3936	RBD	0.512	0.5197	-0.0077	no	0.00475	0.00265	0.0021	no
399	V3937	RBD	0.5206	0.5197	0.0009	no	-0.09023	0.00265	-0.09288	no
400	V4030	S2	0.407	0.4057	0.0013	no	-1.95857	-1.95857	0	no
401	V4031	S2	0.4071	0.4057	0.0014	no	-1.95857	-1.95857	0	no
402	V4032	S2	0.4087	0.4057	0.003	no	-1.95867	-1.95857	-0.0001	no
403	V4033	S2	0.407	0.4057	0.0013	no	-2.02497	-1.95857	-0.0664	no
404	V4034	S2	0.4049	0.4057	-0.0008	no	-1.95787	-1.95857	0.0007	no
405	V4035	S2	0.4069	0.4057	0.0012	no	-1.65818	-1.95857	0.30039	yes
406	V4036	S2	0.4047	0.4057	-0.001	no	-1.74002	-1.95857	0.21855	no
407	V4037	S2	0.4051	0.4057	-0.0006	no	-1.79537	-1.95857	0.1632	no
408	V4038	S2	0.4043	0.4057	-0.0014	no	-1.80827	-1.95857	0.1503	no
409	V4039	S2	0.404	0.4057	-0.0017	no	-1.68347	-1.95857	0.2751	no
410	V4040	S2	0.4024	0.4057	-0.0033	no	-1.95647	-1.95857	0.0021	no
411	V4041	S2	0.4002	0.4057	-0.0055	no	-1.80827	-1.95857	0.1503	no
412	V4042	S2	0.4051	0.4057	-0.0006	no	-2.15777	-1.95857	-0.1992	no
413	V4043	S2	0.4063	0.4057	0.0006	no	-1.95647	-1.95857	0.0021	no
414	V4044	S2	0.4095	0.4057	0.0038	no	-1.82267	-1.95857	0.1359	no
415	V4045	S2	0.4045	0.4057	-0.0012	no	-1.80827	-1.95857	0.1503	no
416	V4046	S2	0.4051	0.4057	-0.0006	no	-1.88477	-1.95857	0.0738	no
417	V4047	S2	0.403	0.4057	-0.0027	no	-1.95647	-1.95857	0.0021	no
418	V4048	S2	0.4151	0.4057	0.0094	no	-1.86677	-1.95857	0.0918	no
419	V4049	S2	0.3974	0.4057	-0.0083	no	-1.86677	-1.95857	0.0918	no
420	V4050	S2	0.4024	0.4057	-0.0033	no	-2.04797	-1.95857	-0.0894	no
421	V4051	S2	0.3987	0.4057	-0.007	no	-1.86677	-1.95857	0.0918	no
422	V4052	S2	0.4082	0.4057	0.0025	no	-1.95827	-1.95857	0.0003	no
423	V4053	S2	0.4002	0.4057	-0.0055	no	-1.68347	-1.95857	0.2751	no
424	V4054	S2	0.4062	0.4057	0.0005	no	-1.65797	-1.95857	0.3006	yes
425	V4055	S2	0.4009	0.4057	-0.0048	no	-1.95827	-1.95857	0.0003	no
426	V4056	S2	0.4034	0.4057	-0.0023	no	-2.15747	-1.95857	-0.1989	no
427	V4057	S2	0.3948	0.4057	-0.0109	yes	-1.86677	-1.95857	0.0918	no
428	V4058	S2	0.4018	0.4057	-0.0039	no	-1.75937	-1.95857	0.1992	no
429	V4059	S2	0.4017	0.4057	-0.004	no	-1.65797	-1.95857	0.3006	yes
430	V4060	S2	0.4117	0.4057	0.006	no	-1.94717	-1.95857	0.0114	no
431	V4061	S2	0.4062	0.4057	0.0005	no	-1.86677	-1.95857	0.0918	no
432	V4062	S2	0.4053	0.4057	-0.0004	no	-1.83377	-1.95857	0.1248	no
433	V4063	S2	0.4081	0.4057	0.0024	no	-2.16227	-1.95857	-0.2037	no
434	V4064	S2	0.4107	0.4057	0.005	no	-1.97747	-1.95857	-0.0189	no
435	V4065	S2	0.4183	0.4057	0.0126	yes	-2.01977	-1.95857	-0.0612	no
436	V4066	S2	0.3923	0.4057	-0.0134	yes	-1.94117	-1.95857	0.0174	no
437	V4067	S2	0.407	0.4057	0.0013	no	-1.95137	-1.95857	0.0072	no
438	V4068	S2	0.407	0.4057	0.0013	no	-2.15777	-1.95857	-0.1992	no
439	V4069	S2	0.4053	0.4057	-0.0004	no	-1.86917	-1.95857	0.0894	no
440	V4070	S2	0.4067	0.4057	0.001	no	-1.86677	-1.95857	0.0918	no
441	V4071	S2	0.4044	0.4057	-0.0013	no	-2.05577	-1.95857	-0.0972	no
442	V4072	S2	0.4062	0.4057	0.0005	no	-2.16887	-1.95857	-0.2103	no
443	V4073	S2	0.407	0.4057	0.0013	no	-2.07617	-1.95857	-0.1176	no
444	V4074	S2	0.4056	0.4057	-0.0001	no	-1.86917	-1.95857	0.0894	no
445	V4075	S2	0.4037	0.4057	-0.002	no	-2.05577	-1.95857	-0.0972	no
446	V4076	S2	0.4073	0.4057	0.0016	no	-1.86677	-1.95857	0.0918	no
447	V4077	S2	0.4078	0.4057	0.0021	no	-2.09447	-1.95857	-0.1359	no
448	V4078	S2	0.4034	0.4057	-0.0023	no	-1.94867	-1.95857	0.0099	no
449	V4079	S2	0.3997	0.4057	-0.006	no	-1.98377	-1.95857	-0.0252	no
450	V4080	S2	0.4025	0.4057	-0.0032	no	-1.96997	-1.95857	-0.0114	no
451	V4081	S2	0.4039	0.4057	-0.0018	no	-2.10887	-1.95857	-0.1503	no
452	V4082	S2	0.402	0.4057	-0.0037	no	-1.95857	-1.95857	0	no
453	V4083	S2	0.4111	0.4057	0.0054	no	-1.80827	-1.95857	0.1503	no
454	V4084	S2	0.4074	0.4057	0.0017	no	-2.10887	-1.95857	-0.1503	no
455	V4085	S2	0.4095	0.4057	0.0038	no	-1.95857	-1.95857	0	no
456	V4086	S2	0.4075	0.4057	0.0018	no	-1.76447	-1.95857	0.1941	no
457	V4087	S2	0.4055	0.4057	-0.0002	no	-2.04797	-1.95857	-0.0894	no
458	V4088	S2	0.4061	0.4057	0.0004	no	-1.83377	-1.95857	0.1248	no
459	V4089	S2	0.4046	0.4057	-0.0011	no	-2.00957	-1.95857	-0.051	no
460	V4090	S2	0.3944	0.4057	-0.0113	yes	-1.86677	-1.95857	0.0918	no
461	V4091	S2	0.4091	0.4057	0.0034	no	-1.95887	-1.95857	-0.0003	no
462	V4092	S2	0.4047	0.4057	-0.001	no	-2.15777	-1.95857	-0.1992	no
463	V4093	S2	0.4144	0.4057	0.0087	no	-1.95647	-1.95857	0.0021	no
464	V4094	S2	0.4081	0.4057	0.0024	no	-2.04797	-1.95857	-0.0894	no
465	V4095	S2	0.4128	0.4057	0.0071	no	-2.05037	-1.95857	-0.0918	no
466	V4096	S2	0.4164	0.4057	0.0107	yes	-1.98377	-1.95857	-0.0252	no
467	V4097	S2	0.4049	0.4057	-0.0008	no	-1.83377	-1.95857	0.1248	no
468	V4098	S2	0.4043	0.4057	-0.0014	no	-2.15267	-1.95857	-0.1941	no
469	V4099	S2	0.4038	0.4057	-0.0019	no	-2.04797	-1.95857	-0.0894	no
470	V4100	S2	0.4105	0.4057	0.0048	no	-2.15777	-1.95857	-0.1992	no
471	V4101	S2	0.3998	0.4057	-0.0059	no	-1.95647	-1.95857	0.0021	no
472	V4102	S2	0.405	0.4057	-0.0007	no	-2.15777	-1.95857	-0.1992	no
473	V4103	S2	0.4059	0.4057	0.0002	no	-1.95647	-1.95857	0.0021	no
474	V4104	S2	0.4057	0.4057	0	no	-2.21897	-1.95857	-0.2604	no
475	V4105	S2	0.4058	0.4057	0.0001	no	-1.95647	-1.95857	0.0021	no
476	V4106	S2	0.4077	0.4057	0.002	no	-1.75487	-1.95857	0.2037	no
477	V4107	S2	0.407	0.4057	0.0013	no	-2.11337	-1.95857	-0.1548	no
478	V4108	S2	0.411	0.4057	0.0053	no	-2.16227	-1.95857	-0.2037	no
479	V4109	S2	0.4162	0.4057	0.0105	yes	-2.04407	-1.95857	-0.0855	no
480	V4110	S2	0.4061	0.4057	0.0004	no	-1.81817	-1.95857	0.1404	no
481	V4111	S2	0.4094	0.4057	0.0037	no	-2.00267	-1.95857	-0.0441	no
482	V4112	S2	0.4038	0.4057	-0.0019	no	-1.86677	-1.95857	0.0918	no
483	V4113	S2	0.4067	0.4057	0.001	no	-2.04797	-1.95857	-0.0894	no
484	V4114	S2	0.4048	0.4057	-0.0009	no	-2.15777	-1.95857	-0.1992	no
485	V4115	S2	0.407	0.4057	0.0013	no	-1.95647	-1.95857	0.0021	no
486	V4116	S2	0.4053	0.4057	-0.0004	no	-1.95887	-1.95857	-0.0003	no
487	V4117	S2	0.4053	0.4057	-0.0004	no	-2.15777	-1.95857	-0.1992	no
488	V4118	S2	0.4064	0.4057	0.0007	no	-1.95647	-1.95857	0.0021	no
489	V4119	S2	0.3975	0.4057	-0.0082	no	-1.86677	-1.95857	0.0918	no
490	V4120	S2	0.4051	0.4057	-0.0006	no	-2.15777	-1.95857	-0.1992	no
491	V4121	S2	0.4072	0.4057	0.0015	no	-1.95647	-1.95857	0.0021	no
492	V4122	S2	0.4071	0.4057	0.0014	no	-2.15777	-1.95857	-0.1992	no
493	V4123	S2	0.4059	0.4057	0.0002	no	-1.83377	-1.95857	0.1248	no
494	V4124	S2	0.4065	0.4057	0.0008	no	-1.75967	-1.95857	0.1989	no
495	V4125	S2	0.4169	0.4057	0.0112	yes	-1.66787	-1.95857	0.2907	yes
496	V4126	S2	0.4014	0.4057	-0.0043	no	-2.15267	-1.95857	-0.1941	no
497	V4127	S2	0.407	0.4057	0.0013	no	-1.95137	-1.95857	0.0072	no
498	V4128	S2	0.4083	0.4057	0.0026	no	-2.04797	-1.95857	-0.0894	no
499	V4129	S2	0.4052	0.4057	-0.0005	no	-1.98647	-1.95857	-0.0279	no
500	V4130	S2	0.4068	0.4057	0.0011	no	-1.94867	-1.95857	0.0099	no
501	V4131	S2	0.4117	0.4057	0.006	no	-1.98377	-1.95857	-0.0252	no
502	V4132	S2	0.4022	0.4057	-0.0035	no	-1.94717	-1.95857	0.0114	no
503	V4133	S2	0.4062	0.4057	0.0005	no	-1.83377	-1.95857	0.1248	no
504	V4134	S2	0.4045	0.4057	-0.0012	no	-1.68347	-1.95857	0.2751	no
505	V4135	S2	0.4121	0.4057	0.0064	no	-1.68347	-1.95857	0.2751	no
506	V4136	S2	0.4015	0.4057	-0.0042	no	-2.15747	-1.95857	-0.1989	no
507	V4137	S2	0.4034	0.4057	-0.0023	no	-1.95887	-1.95857	-0.0003	no
508	V4138	S2	0.406	0.4057	0.0003	no	-2.15777	-1.95857	-0.1992	no
509	V4139	S2	0.4026	0.4057	-0.0031	no	-1.74707	-1.95857	0.2115	no
510	V4140	S2	0.4082	0.4057	0.0025	no	-1.75967	-1.95857	0.1989	no
511	V4141	S2	0.4067	0.4057	0.001	no	-1.95137	-1.95857	0.0072	no
512	V4142	S2	0.4059	0.4057	0.0002	no	-1.81817	-1.95857	0.1404	no
513	V4143	S2	0.4046	0.4057	-0.0011	no	-1.98647	-1.95857	-0.0279	no
514	V4144	S2	0.4051	0.4057	-0.0006	no	-1.81427	-1.95857	0.1443	no
515	V4145	S2	0.4129	0.4057	0.0072	no	-2.16737	-1.95857	-0.2088	no
516	V4146	S2	0.4069	0.4057	0.0012	no	-2.16227	-1.95857	-0.2037	no
517	V4147	S2	0.4094	0.4057	0.0037	no	-2.11337	-1.95857	-0.1548	no
518	V4148	S2	0.4061	0.4057	0.0004	no	-1.83377	-1.95857	0.1248	no
519	V4149	S2	0.4066	0.4057	0.0009	no	-1.75937	-1.95857	0.1992	no
520	V4150	S2	0.4141	0.4057	0.0084	no	-2.01977	-1.95857	-0.0612	no
521	V4151	S2	0.4128	0.4057	0.0071	no	-1.86677	-1.95857	0.0918	no
522	V4152	S2	0.4092	0.4057	0.0035	no	-1.95647	-1.95857	0.0021	no
523	V4153	S2	0.4051	0.4057	-0.0006	no	-1.95887	-1.95857	-0.0003	no
524	V4154	S2	0.4057	0.4057	0	no	-2.15777	-1.95857	-0.1992	no
525	V4155	S2	0.4051	0.4057	-0.0006	no	-1.95647	-1.95857	0.0021	no
526	V4156	S2	0.4062	0.4057	0.0005	no	-2.15777	-1.95857	-0.1992	no
527	V4157	S2	0.4008	0.4057	-0.0049	no	-2.15747	-1.95857	-0.1989	no
528	V4158	S2	0.4046	0.4057	-0.0011	no	-1.86677	-1.95857	0.0918	no
529	V4159	S2	0.4063	0.4057	0.0006	no	-1.69817	-1.95857	0.2604	no
530	V4160	S2	0.3928	0.4057	-0.0129	yes	-1.75487	-1.95857	0.2037	no
531	V4161	S2	0.4065	0.4057	0.0008	no	-1.65797	-1.95857	0.3006	yes
532	V4162	S2	0.4127	0.4057	0.007	no	-1.99367	-1.95857	-0.0351	no
533	V4163	S2	0.4038	0.4057	-0.0019	no	-1.83377	-1.95857	0.1248	no
534	V4164	S2	0.409	0.4057	0.0033	no	-2.00957	-1.95857	-0.051	no
535	V4165	S2	0.4071	0.4057	0.0014	no	-2.00267	-1.95857	-0.0441	no
536	V4166	S2	0.4049	0.4057	-0.0008	no	-1.86917	-1.95857	0.0894	no
537	V4167	S2	0.4016	0.4057	-0.0041	no	-1.88477	-1.95857	0.0738	no
538	V4168	S2	0.4028	0.4057	-0.0029	no	-2.15777	-1.95857	-0.1992	no
539	V4169	S2	0.4098	0.4057	0.0041	no	-1.95647	-1.95857	0.0021	no
540	V4170	S2	0.3985	0.4057	-0.0072	no	-1.85657	-1.95857	0.102	no
541	V4171	S2	0.408	0.4057	0.0023	no	-1.71077	-1.95857	0.2478	no
542	V4172	S2	0.4028	0.4057	-0.0029	no	-1.75487	-1.95857	0.2037	no
543	V4173	S2	0.4028	0.4057	-0.0029	no	-1.75487	-1.95857	0.2037	no
544	V4174	S2	0.3994	0.4057	-0.0063	no	-1.86677	-1.95857	0.0918	no
545	V4175	S2	0.4049	0.4057	-0.0008	no	-1.95887	-1.95857	-0.0003	no
546	V4176	S2	0.4054	0.4057	-0.0003	no	-2.15777	-1.95857	-0.1992	no
547	V4177	S2	0.4063	0.4057	0.0006	no	-1.95647	-1.95857	0.0021	no
548	V4178	S2	0.4096	0.4057	0.0039	no	-2.10887	-1.95857	-0.1503	no
549	V4179	S2	0.411	0.4057	0.0053	no	-1.99367	-1.95857	-0.0351	no
550	V4180	S2	0.4126	0.4057	0.0069	no	-1.98377	-1.95857	-0.0252	no
551	V4181	S2	0.4087	0.4057	0.003	no	-1.94717	-1.95857	0.0114	no
552	V4182	S2	0.421	0.4057	0.0153	yes	-1.94117	-1.95857	0.0174	no
553	V4183	S2	0.4051	0.4057	-0.0006	no	-2.15777	-1.95857	-0.1992	no
554	V4184	S2	0.4119	0.4057	0.0062	no	-1.97747	-1.95857	-0.0189	no
555	V4185	S2	0.4161	0.4057	0.0104	yes	-2.01977	-1.95857	-0.0612	no
556	V4186	S2	0.4086	0.4057	0.0029	no	-1.96997	-1.95857	-0.0114	no
557	V4187	S2	0.4055	0.4057	-0.0002	no	-1.99367	-1.95857	-0.0351	no
558	V4188	S2	0.4013	0.4057	-0.0044	no	-2.10287	-1.95857	-0.1443	no
559	V4189	S2	0.4082	0.4057	0.0025	no	-1.86917	-1.95857	0.0894	no
560	V4190	S2	0.4085	0.4057	0.0028	no	-2.00957	-1.95857	-0.051	no
561	V4191	S2	0.4085	0.4057	0.0028	no	-2.00957	-1.95857	-0.051	no
562	V4192	S2	0.4032	0.4057	-0.0025	no	-2.17007	-1.95857	-0.2115	no
563	V4193	S2	0.4038	0.4057	-0.0019	no	-2.16887	-1.95857	-0.2103	no
564	V4194	S2	0.4041	0.4057	-0.0016	no	-2.05577	-1.95857	-0.0972	no
565	V4195	S2	0.4036	0.4057	-0.0021	no	-2.05037	-1.95857	-0.0918	no
566	V4196	S2	0.4084	0.4057	0.0027	no	-2.04797	-1.95857	-0.0894	no
567	V4197	S2	0.4078	0.4057	0.0021	no	-2.00267	-1.95857	-0.0441	no
568	V4198	S2	0.4095	0.4057	0.0038	no	-1.86677	-1.95857	0.0918	no
569	V4199	S2	0.4053	0.4057	-0.0004	no	-1.94867	-1.95857	0.0099	no
570	V4200	S2	0.4009	0.4057	-0.0048	no	-1.98377	-1.95857	-0.0252	no
571	V4201	S2	0.4023	0.4057	-0.0034	no	-1.86677	-1.95857	0.0918	no
572	V4202	S2	0.4046	0.4057	-0.0011	no	-2.00957	-1.95857	-0.051	no
573	V4203	S2	0.4144	0.4057	0.0087	no	-1.95137	-1.95857	0.0072	no
574	V4204	S2	0.4036	0.4057	-0.0021	no	-1.94717	-1.95857	0.0114	no
575	V4205	S2	0.4085	0.4057	0.0028	no	-1.86917	-1.95857	0.0894	no
576	V4206	S2	0.4012	0.4057	-0.0045	no	-2.25917	-1.95857	-0.3006	yes
577	V4207	S2	0.4035	0.4057	-0.0022	no	-1.86917	-1.95857	0.0894	no
578	V4208	S2	0.405	0.4057	-0.0007	no	-1.96067	-1.95857	-0.0021	no
579	V4209	S2	0.4038	0.4057	-0.0019	no	-1.98647	-1.95857	-0.0279	no
580	V4210	S2	0.4048	0.4057	-0.0009	no	-1.94867	-1.95857	0.0099	no
581	V4211	S2	0.4065	0.4057	0.0008	no	-1.98377	-1.95857	-0.0252	no
582	V4212	S2	0.4043	0.4057	-0.0014	no	-1.73207	-1.95857	0.2265	no
583	V4213	S2	0.402	0.4057	-0.0037	no	-2.10887	-1.95857	-0.1503	no
584	V4214	S2	0.409	0.4057	0.0033	no	-1.95857	-1.95857	0	no
585	V4215	S2	0.4053	0.4057	-0.0004	no	-2.16887	-1.95857	-0.2103	no
586	V4216	S2	0.4086	0.4057	0.0029	no	-1.94867	-1.95857	0.0099	no
587	V4217	S2	0.415	0.4057	0.0093	no	-1.98377	-1.95857	-0.0252	no
588	V4218	S2	0.4021	0.4057	-0.0036	no	-1.80827	-1.95857	0.1503	no
589	V4219	S2	0.4052	0.4057	-0.0005	no	-2.03447	-1.95857	-0.0759	no
590	V4220	S2	0.4044	0.4057	-0.0013	no	-1.98377	-1.95857	-0.0252	no
591	V4221	S2	0.4067	0.4057	0.001	no	-1.75487	-1.95857	0.2037	no
592	V4222	S2	0.4052	0.4057	-0.0005	no	-2.10887	-1.95857	-0.1503	no
593	V4223	S2	0.4058	0.4057	0.0001	no	-1.95857	-1.95857	0	no
594	V4224	S2	0.4036	0.4057	-0.0021	no	-1.98647	-1.95857	-0.0279	no
595	V4225	S2	0.4013	0.4057	-0.0044	no	-1.98377	-1.95857	-0.0252	no
596	V4226	S2	0.4016	0.4057	-0.0041	no	-1.95347	-1.95857	0.0051	no
597	V4227	S2	0.4029	0.4057	-0.0028	no	-1.95137	-1.95857	0.0072	no
598	V4228	S2	0.4034	0.4057	-0.0023	no	-1.94717	-1.95857	0.0114	no
599	V4229	S2	0.4035	0.4057	-0.0022	no	-1.97417	-1.95857	-0.0156	no
600	V4230	S2	0.4107	0.4057	0.005	no	-1.95137	-1.95857	0.0072	no
601	V4231	S2	0.4022	0.4057	-0.0035	no	-2.15777	-1.95857	-0.1992	no
602	V4232	S2	0.4115	0.4057	0.0058	no	-1.88477	-1.95857	0.0738	no
603	V4233	S2	0.4071	0.4057	0.0014	no	-1.75487	-1.95857	0.2037	no
604	V4234	S2	0.4045	0.4057	-0.0012	no	-1.98377	-1.95857	-0.0252	no
605	V4235	S2	0.4141	0.4057	0.0084	no	-2.01977	-1.95857	-0.0612	no
606	V4236	S2	0.4017	0.4057	-0.004	no	-1.95587	-1.95857	0.0027	no
607	V4237	S2	0.4102	0.4057	0.0045	no	-2.01797	-1.95857	-0.0594	no
608	V4238	S2	0.4077	0.4057	0.002	no	-2.03447	-1.95857	-0.0759	no
609	V4239	S2	0.4029	0.4057	-0.0028	no	-1.86917	-1.95857	0.0894	no
610	V4240	S2	0.4063	0.4057	0.0006	no	-1.75487	-1.95857	0.2037	no
611	V4241	S2	0.4069	0.4057	0.0012	no	-2.16887	-1.95857	-0.2103	no
612	V4242	S2	0.4042	0.4057	-0.0015	no	-1.98647	-1.95857	-0.0279	no
613	V4243	S2	0.4036	0.4057	-0.0021	no	-1.94867	-1.95857	0.0099	no
614	V4244	S2	0.3995	0.4057	-0.0062	no	-1.98377	-1.95857	-0.0252	no
615	V4245	S2	0.4097	0.4057	0.004	no	-1.83377	-1.95857	0.1248	no
616	V4246	S2	0.4088	0.4057	0.0031	no	-2.05577	-1.95857	-0.0972	no
617	V4247	S2	0.3991	0.4057	-0.0066	no	-1.81427	-1.95857	0.1443	no
618	V4248	S2	0.4052	0.4057	-0.0005	no	-2.16887	-1.95857	-0.2103	no
619	V4249	S2	0.4015	0.4057	-0.0042	no	-1.83377	-1.95857	0.1248	no
620	V4250	S2	0.4068	0.4057	0.0011	no	-1.75487	-1.95857	0.2037	no
621	V4251	S2	0.4069	0.4057	0.0012	no	-2.03447	-1.95857	-0.0759	no
622	V4252	S2	0.4052	0.4057	-0.0005	no	-1.81427	-1.95857	0.1443	no
623	V4253	S2	0.4053	0.4057	-0.0004	no	-2.04797	-1.95857	-0.0894	no
624	V4254	S2	0.4033	0.4057	-0.0024	no	-2.05037	-1.95857	-0.0918	no
625	V4255	S2	0.4071	0.4057	0.0014	no	-2.04407	-1.95857	-0.0855	no
626	V4256	S2	0.4017	0.4057	-0.004	no	-1.95137	-1.95857	0.0072	no
627	V4257	S2	0.4088	0.4057	0.0031	no	-2.04797	-1.95857	-0.0894	no
628	V4258	S2	0.4139	0.4057	0.0082	no	-2.05037	-1.95857	-0.0918	no
629	V4259	S2	0.4043	0.4057	-0.0014	no	-1.83377	-1.95857	0.1248	no
630	V4260	S2	0.4039	0.4057	-0.0018	no	-2.04797	-1.95857	-0.0894	no
631	V4261	S2	0.4032	0.4057	-0.0025	no	-1.86917	-1.95857	0.0894	no
632	V4262	S2	0.403	0.4057	-0.0027	no	-2.00957	-1.95857	-0.051	no
633	V4263	S2	0.403	0.4057	-0.0027	no	-2.00957	-1.95857	-0.051	no
634	V4264	S2	0.4047	0.4057	-0.001	no	-1.65797	-1.95857	0.3006	yes
635	V4265	S2	0.4047	0.4057	-0.001	no	-2.00957	-1.95857	-0.051	no
636	V4266	S2	0.4057	0.4057	0	no	-2.04797	-1.95857	-0.0894	no
637	V4267	S2	0.4069	0.4057	0.0012	no	-1.97417	-1.95857	-0.0156	no
638	V4268	S2	0.4043	0.4057	-0.0014	no	-1.65797	-1.95857	0.3006	yes
639	V4269	S2	0.4127	0.4057	0.007	no	-1.79207	-1.95857	0.1665	no
640	V4270	S2	0.4084	0.4057	0.0027	no	-1.79207	-1.95857	0.1665	no
641	V4271	S2	0.4059	0.4057	0.0002	no	-1.74737	-1.95857	0.2112	no
642	V4272	S2	0.4053	0.4057	-0.0004	no	-1.65797	-1.95857	0.3006	yes
643	V4273	S2	0.4053	0.4057	-0.0004	no	-1.65797	-1.95857	0.3006	yes
644	V4274	S2	0.404	0.4057	-0.0017	no	-1.79207	-1.95857	0.1665	no
645	V4275	S2	0.4048	0.4057	-0.0009	no	-1.83377	-1.95857	0.1248	no
646	V4276	S2	0.3991	0.4057	-0.0066	no	-1.79207	-1.95857	0.1665	no
647	V4277	S2	0.4177	0.4057	0.012	yes	-1.79207	-1.95857	0.1665	no
648	V4278	S2	0.4073	0.4057	0.0016	no	-1.75937	-1.95857	0.1992	no
649	V4279	S2	0.4076	0.4057	0.0019	no	-1.79207	-1.95857	0.1665	no
650	V4280	S2	0.4086	0.4057	0.0029	no	-1.95137	-1.95857	0.0072	no
651	V4281	S2	0.4052	0.4057	-0.0005	no	-1.80827	-1.95857	0.1503	no
652	V4282	S2	0.4095	0.4057	0.0038	no	-1.80107	-1.95857	0.1575	no
653	V4283	S2	0.3998	0.4057	-0.0059	no	-1.84997	-1.95857	0.1086	no
654	V4284	S2	0.412	0.4057	0.0063	no	-1.68347	-1.95857	0.2751	no
655	V4285	S2	0.4079	0.4057	0.0022	no	-1.79207	-1.95857	0.1665	no
656	V4286	S2	0.4067	0.4057	0.001	no	-2.03447	-1.95857	-0.0759	no
657	V4287	S2	0.4113	0.4057	0.0056	no	-1.94867	-1.95857	0.0099	no
658	V4288	S2	0.404	0.4057	-0.0017	no	-1.98647	-1.95857	-0.0279	no
659	V4289	S2	0.4015	0.4057	-0.0042	no	-1.98377	-1.95857	-0.0252	no
660	V4290	S2	0.4089	0.4057	0.0032	no	-1.80107	-1.95857	0.1575	no
661	V4291	S2	0.3982	0.4057	-0.0075	no	-2.10887	-1.95857	-0.1503	no
662	V4292	S2	0.3951	0.4057	-0.0106	yes	-2.06057	-1.95857	-0.102	no
663	V4293	S2	0.3903	0.4057	-0.0154	yes	-1.89737	-1.95857	0.0612	no
664	V4294	S2	0.4051	0.4057	-0.0006	no	-1.95857	-1.95857	0	no
665	V4295	S2	0.4039	0.4057	-0.0018	no	-2.16977	-1.95857	-0.2112	no
666	V4296	S2	0.4024	0.4057	-0.0033	no	-2.00957	-1.95857	-0.051	no
667	V4297	S2	0.4024	0.4057	-0.0033	no	-2.00957	-1.95857	-0.051	no
668	V4298	S2	0.4052	0.4057	-0.0005	no	-1.83377	-1.95857	0.1248	no
669	V4299	S2	0.4052	0.4057	-0.0005	no	-1.69817	-1.95857	0.2604	no
670	V4300	S2	0.404	0.4057	-0.0017	no	-1.86917	-1.95857	0.0894	no
671	V3664	NTD	0.448	0.4315	0.0165	yes	0.81377	1.08197	-0.2682	no
671	671	671	671	671	671	671	671	671	671	671

## Sheet: COV2Var results
Mutation	SARS-CoV-2 Gene	COV2Var reference	Vaccination status	Immunogenicity	Antigenicity	Protein Stability
G1219C	S GENE	V4255	Non-vaccinated	NO	NO	DECREASE
C1243F	S GENE	V4274	Vaccinated	NO	NO	INCREASE
Q628K	S GENE	V3982	Vaccinated	NO	NO	INCREASE
G72E	S GENE	V3587	Vaccinated	NO	NO	DECREASE
P330S	S GENE	V3815	Vaccinated	NO	YES	DECREASE
A3209V	ORF1AB	V1972	Non-vaccinated	N/A	N/A	INCREASE
M740I	S GENE	V4059	Vaccinated	YES	NO	DECREASE
Q289H	N GENE	V5554	Vaccinated	N/A	N/A	DECREASE
D63Y	N GENE	V5146	Non-vaccinated	N/A	N/A	DECREASE
S255F	S GENE	V3782	Non-vaccinated	NO	YES	DECREASE
T33I	S GENE	V3561	Vaccinated	NO	NO	DECREASE
V62L	S GENE	V3570	Non-vaccinated	NO	NO	DECREASE
T732I	S GENE	V4057	Non-vaccinated	NO	YES	INCREASE
A152V	N GENE	V5399	Vaccinated	N/A	N/A	DECREASE
S327L	N GENE	V5576	Non-vaccinated	N/A	N/A	INCREASE
A3615V	ORF1AB	V2120	Vaccinated	N/A	N/A	INCREASE
T350I	ORF1AB	V406	Vaccinated	N/A	N/A	INCREASE
T362K	N GENE	V5595	Non-vaccinated	N/A	N/A	DECREASE
A27V	S GENE	V3556	Vaccinated	NO	NO	INCREASE
R40H	N GENE	V5330	Vaccinated	N/A	N/A	INCREASE
R36Q	N GENE	V5323	Vaccinated	N/A	N/A	INCREASE
K1202N	ORF1AB	V1044	Vaccinated	N/A	N/A	INCREASE
Q229H	N GENE	V5508	Non-vaccinated	N/A	N/A	INCREASE
I410V	S GENE	V3856	Vaccinated	NO	NO	INCREASE
A173V	N GENE	V5415	Non-vaccinated	N/A	N/A	INCREASE
Q28R	N GENE	V5299	Vaccinated	N/A	N/A	INCREASE
A35V	N GENE	V5322	Non-vaccinated	N/A	N/A	INCREASE
A155S	N GENE	V5400	Vaccinated	N/A	N/A	DECREASE
T24N	N GENE	V4333	Vaccinated	N/A	N/A	DECREASE
K370N	N GENE	V5608	Vaccinated	N/A	N/A	DECREASE
A182S	N GENE	V5424	Non-vaccinated	N/A	N/A	INCREASE
A211S	N GENE	V5486	Vaccinated	N/A	N/A	DECREASE

## Sheet: Hypergeometric test
Table S3	Hypergeometric test
	Total Events	Total Successful events	iSNVs	Succesful iSNVs	Hypergeometric probability (P(X=x))
Antigenicity	672	99	215	3	0
Immunogenicity	672	27	215	1	0.00031
Protein stability (increased)	5348	1168	215	17	0
Protein stability (decreased)	5348	4180	215	15	0
